# Supplementary material for: Materials to the revision of the genus Cranichis (Orchidaceae) in Bolivia
Source: PhytoKeys. 2021 Nov 29;186:11–41. doi: 10.3897/phytokeys.186.71499 (PMC8648718; doi:10.3897/phytokeys.186.71499)
Supplement: XML Treatment for Cranichis beckii [file phytokeys.186.71499-treatment3.xml]

<!DOCTYPE tp:taxon-treatment
  PUBLIC "-//TaxonX//DTD Taxonomic Treatment Publishing DTD v0 20100105//EN" "tax-treatment-NSO.dtd">
<tp:taxon-treatment xmlns:tp="http://www.plazi.org/taxpub"><tp:treatment-meta><kwd-group><label>Taxon classification</label><kwd>
                <named-content content-type="kingdom">Plantae</named-content>
              </kwd><kwd>
                <named-content content-type="order">Asparagales</named-content>
              </kwd><kwd>
                <named-content content-type="family">Orchidaceae</named-content>
              </kwd></kwd-group><mixed-citation publication-type="journal"><person-group><name><surname>Kolanowska</surname><given-names>Marta</given-names></name><name><surname>Baranow</surname><given-names>Przemysław</given-names></name><name><surname>Nowak</surname><given-names>Sławomir</given-names></name><name><surname>Fuentes</surname><given-names>Alfredo</given-names></name></person-group><article-title>Materials to the revision of the genus <italic><tp:taxon-name><tp:taxon-name-part taxon-name-part-type="genus" reg="Cranichis">Cranichis</tp:taxon-name-part></tp:taxon-name></italic> (<tp:taxon-name><tp:taxon-name-part taxon-name-part-type="family">Orchidaceae</tp:taxon-name-part></tp:taxon-name>) in Bolivia</article-title><source>PhytoKeys</source><day>29</day><month>11</month><year>2021</year><volume>186</volume><fpage>11</fpage><lpage>41</lpage><pub-id pub-id-type="doi">10.3897/phytokeys.186.71499</pub-id></mixed-citation></tp:treatment-meta><tp:nomenclature><label>3.</label><tp:taxon-name>
              <object-id xmlns:xlink="http://www.w3.org/1999/xlink" content-type="arpha" xlink:type="simple">63E0620A-F4BA-5092-A46F-568E99E8FD76</object-id>
              <tp:taxon-name-part taxon-name-part-type="genus" reg="Cranichis">Cranichis</tp:taxon-name-part>
              <tp:taxon-name-part taxon-name-part-type="species" reg="beckii">beckii</tp:taxon-name-part>
              <object-id xmlns:xlink="http://www.w3.org/1999/xlink" content-type="ipni" xlink:type="simple">urn:lsid:ipni.org:names:77233921-1</object-id>
            </tp:taxon-name><tp:taxon-authority>Kolan., Baranow, S. Nowak &amp; A. Fuentes, sp. nov.</tp:taxon-authority></tp:nomenclature><tp:treatment-sec sec-type="material" id="SECID0E2HAG"><title>Type.</title><p>BOLIVIA. <italic>Beck 313</italic> (holotype: LPB!).</p></tp:treatment-sec><tp:treatment-sec sec-type="diagnosis" id="SECID0EDIAG"><title>Diagnosis.</title><p>Species similar to <italic><tp:taxon-name><tp:taxon-name-part taxon-name-part-type="genus" reg="Cranichis">C.</tp:taxon-name-part><tp:taxon-name-part taxon-name-part-type="species" reg="lehmannii">lehmannii</tp:taxon-name-part></tp:taxon-name></italic>, but distinguished by larger leaves up to 20 cm long, 1-veined lateral sepals, spathulate-obovate petals and ciliate ovary.</p><p>Plants 50 cm tall. Leaves 3, basal, petiolate; petiole 8–10 cm long, narrow; blade 11–20 cm long, 4–6 cm wide, ovate, acute. Scape erect, enclosed in about 6, foliaceous sheaths. Inﬂorescence 16 cm long, conical, sublaxly many-ﬂowered. Flowers yellowish, glabrous. Floral bracts 6.2 mm long, lanceolate, acute, microscopically ciliate. Pedicellate ovary 9.5 mm long, microscopically ciliate. Dorsal sepal 3.5 mm long, 1.5 mm wide, oblong-ovate, acuminate, obtuse, 1-veined. Petals 3.2 mm long, 1.3 mm wide, obliquely spathulate-obovate, apiculate, 1-veined. Lateral sepals 3.5 mm long, 1.7 mm wide, obliquely oblong-elliptical, subapiculate, concave near base, 1-veined. Lip 3 mm long, 2.1 mm wide, concave, subsessile, elliptical to oblong-elliptical in outline, apiculate at apex; disc deeply concave in the centre with numerous, irregularly subglobose thickenings on inner surface, veins 3, thickened. Gynostemium 2 mm long. Fig. <xref ref-type="fig" rid="F4">4</xref>.</p><fig id="F4" position="float" orientation="portrait"><object-id xmlns:xlink="http://www.w3.org/1999/xlink" content-type="doi" xlink:type="simple">10.3897/phytokeys.186.71499.figure4</object-id><object-id xmlns:xlink="http://www.w3.org/1999/xlink" content-type="arpha" xlink:type="simple">DC6A90D1-737D-58F4-850A-4B75A371A3E6</object-id><label>Figure 4.</label><caption><p><italic><tp:taxon-name><tp:taxon-name-part taxon-name-part-type="genus" reg="Cranichis">Cranichis</tp:taxon-name-part><tp:taxon-name-part taxon-name-part-type="species" reg="beckii">beckii</tp:taxon-name-part></tp:taxon-name></italic> sp. nov. <bold>A</bold> Ovary and gynostemium. <bold>B</bold> Floral bract. <bold>C</bold> Dorsal sepal. <bold>D</bold> Petal. <bold>E</bold> Lateral sepal. <bold>F</bold> Lip, front view. <bold>G</bold> Lip, side view. Drawn by P. Baranow from <italic>S. G. Beck 313 et al.</italic> (LPB).</p></caption><graphic xmlns:xlink="http://www.w3.org/1999/xlink" xlink:href="phytokeys-186-011-g004.jpg" position="float" orientation="portrait" xlink:type="simple" id="oo_616506.jpg"><uri content-type="original_file" xlink:type="simple">https://binary.pensoft.net/fig/616506</uri></graphic></fig></tp:treatment-sec><tp:treatment-sec sec-type="etymology" id="SECID0ELKAG"><title>Etymology.</title><p>Dedicated to Stephan G. Beck, who collected the type specimen and is a former director of Herbario Nacional de Bolivia.</p></tp:treatment-sec><tp:treatment-sec sec-type="habitat" id="SECID0EQKAG"><title>Habitat and ecology.</title><p>Terrestrial in Yungas humid, secondary montane forest at an altitude of ca. 1730 m. Flowers in February.</p></tp:treatment-sec><tp:treatment-sec sec-type="Representative specimen" id="SECID0EVKAG"><title>Representative specimen.</title><p><bold>BOLIVIA. La Paz</bold>: Prov. Nor Yungas. Cotapata. Estación Biológica de Tunkini. A media hora de la EBT, cruzando l río, 1735 m. 2 February 2002. <italic>S. G. Beck 313</italic> (LPB!). Fig. <xref ref-type="fig" rid="F2">2A</xref>, <xref ref-type="fig" rid="F4">4</xref>.</p></tp:treatment-sec><tp:treatment-sec sec-type="notes" id="SECID0EHLAG"><title>Notes.</title><p>This species resembles <italic><tp:taxon-name><tp:taxon-name-part taxon-name-part-type="genus" reg="Cranichis">C.</tp:taxon-name-part><tp:taxon-name-part taxon-name-part-type="species" reg="lehmannii">lehmannii</tp:taxon-name-part></tp:taxon-name></italic> in general flower morphology, but its petals are spathulate-obovate, widest apically and similar in shape to those of <italic><tp:taxon-name><tp:taxon-name-part taxon-name-part-type="genus" reg="Cranichis">C.</tp:taxon-name-part><tp:taxon-name-part taxon-name-part-type="species" reg="diphylla">diphylla</tp:taxon-name-part></tp:taxon-name></italic>. Leaves of <italic><tp:taxon-name><tp:taxon-name-part taxon-name-part-type="genus" reg="Cranichis">C.</tp:taxon-name-part><tp:taxon-name-part taxon-name-part-type="species" reg="lehmannii">lehmannii</tp:taxon-name-part></tp:taxon-name></italic> are smaller (up to 11 cm long), its ovary is glabrous (microscopically ciliate in <italic><tp:taxon-name><tp:taxon-name-part taxon-name-part-type="genus" reg="Cranichis">C.</tp:taxon-name-part><tp:taxon-name-part taxon-name-part-type="species" reg="beckii">beckii</tp:taxon-name-part></tp:taxon-name></italic>), lateral sepals are 2-veined (vs 1-veined in <italic><tp:taxon-name><tp:taxon-name-part taxon-name-part-type="genus" reg="Cranichis">C.</tp:taxon-name-part><tp:taxon-name-part taxon-name-part-type="species" reg="beckii">beckii</tp:taxon-name-part></tp:taxon-name></italic>) and petals are lanceolate. The comparative morphology of <italic><tp:taxon-name><tp:taxon-name-part taxon-name-part-type="genus" reg="Cranichis">C.</tp:taxon-name-part><tp:taxon-name-part taxon-name-part-type="species" reg="beckii">beckii</tp:taxon-name-part></tp:taxon-name></italic> and <italic><tp:taxon-name><tp:taxon-name-part taxon-name-part-type="genus" reg="Cranichis">C.</tp:taxon-name-part><tp:taxon-name-part taxon-name-part-type="species" reg="lehmannii">lehmannii</tp:taxon-name-part></tp:taxon-name></italic> is presented in Table <xref ref-type="table" rid="T1">1</xref>.</p><table-wrap id="T1" position="float" orientation="portrait"><label>Table 1.</label><caption><p>Comparative morphology of <italic><tp:taxon-name><tp:taxon-name-part taxon-name-part-type="genus" reg="Cranichis">C.</tp:taxon-name-part><tp:taxon-name-part taxon-name-part-type="species" reg="beckii">beckii</tp:taxon-name-part></tp:taxon-name></italic> and <italic><tp:taxon-name><tp:taxon-name-part taxon-name-part-type="genus" reg="Cranichis">C.</tp:taxon-name-part><tp:taxon-name-part taxon-name-part-type="species" reg="lehmannii">lehmannii.</tp:taxon-name-part></tp:taxon-name></italic></p></caption><table id="TID0EJWAI" rules="all"><tbody><tr><th rowspan="1" colspan="1">Character</th><th rowspan="1" colspan="1">
                      <italic>
                        <tp:taxon-name><tp:taxon-name-part taxon-name-part-type="genus" reg="Cranichis">C.</tp:taxon-name-part><tp:taxon-name-part taxon-name-part-type="species" reg="beckii">beckii</tp:taxon-name-part></tp:taxon-name>
                      </italic>
                    </th><th rowspan="1" colspan="1">
                      <italic>
                        <tp:taxon-name><tp:taxon-name-part taxon-name-part-type="genus" reg="Cranichis">C.</tp:taxon-name-part><tp:taxon-name-part taxon-name-part-type="species" reg="lehmannii">lehmannii</tp:taxon-name-part></tp:taxon-name>
                      </italic>
                    </th></tr><tr><td rowspan="1" colspan="1">Leaves</td><td rowspan="1" colspan="1">3, petiole 8–10 cm long; blade 11–20 x 4–6 cm, ovate, acute</td><td rowspan="1" colspan="1">1–3, petiole 3–4(8) cm long; blade 6.5–11 x 2.8–5 cm, ovate, acute</td></tr><tr><td rowspan="1" colspan="1">Inflorescence</td><td rowspan="1" colspan="1">16 cm, conical, sublaxly many-ﬂowered</td><td rowspan="1" colspan="1">2.5–10.5 cm long, conical, sublaxly many-ﬂowered</td></tr><tr><td rowspan="1" colspan="1">Ovary</td><td rowspan="1" colspan="1">9.5 mm long, microscopically ciliate</td><td rowspan="1" colspan="1">6-9 mm long, almost glabrous</td></tr><tr><td rowspan="1" colspan="1">Floral bracts</td><td rowspan="1" colspan="1">6.2 mm long, lanceolate, acute, microscopically ciliate</td><td rowspan="1" colspan="1">4.5–8 mm long, lanceolate, acute, glabrous</td></tr><tr><td rowspan="1" colspan="1">Dorsal sepal</td><td rowspan="1" colspan="1">3.5 x 1.5 mm, oblong-ovate, acuminate, obtuse, 1-veined</td><td rowspan="1" colspan="1">3–4 mm x 1–1.1 mm, oblong-lanceolate to oblong ovate, acuminate, obtuse, concave, 1-veined</td></tr><tr><td rowspan="1" colspan="1">Lateral sepals</td><td rowspan="1" colspan="1">3.5 x 1.7 mm, obliquely oblong-elliptic, subapiculate, concave near the base, 1-veined</td><td rowspan="1" colspan="1">3.5–4 x 1.5–1.7 mm, obliquely elliptic-ovate to elliptic-lanceolate, subacute to subapiculate, concave in the center, obscurely 2-veined</td></tr><tr><td rowspan="1" colspan="1">Petals</td><td rowspan="1" colspan="1">3.2 x 1.3 mm, obliquely spathulate-obovate, apiculate, 1-veined</td><td rowspan="1" colspan="1">2.5–3.5 x 0.5–1.2 mm, lanceolate, somewhat oblique at base, subobtuse, 1-veined</td></tr><tr><td rowspan="1" colspan="1">Lip shape</td><td rowspan="1" colspan="1">3 x 2.1 mm, elliptic to oblong-elliptic in outline, apiculate at apex</td><td rowspan="1" colspan="1">3–3.3 x 1.6–2.3 mm, elliptic to oblong-elliptic in outline, obtuse at apex, lateral margins reﬂexed</td></tr><tr><td rowspan="1" colspan="1">Lip disc</td><td rowspan="1" colspan="1">with numerous, irregularly subglobose thickenings on the inner surface, veins thickened</td><td rowspan="1" colspan="1">with numerous, irregularly subglobose thickenings on the inner surface, veins thickened</td></tr></tbody></table></table-wrap></tp:treatment-sec><tp:treatment-sec><!--Section generated to contain objects referenced in tp:taxon-treatment.--><fig id="F2" position="float" orientation="portrait"><object-id xmlns:xlink="http://www.w3.org/1999/xlink" content-type="doi" xlink:type="simple">10.3897/phytokeys.186.71499.figure2</object-id><object-id xmlns:xlink="http://www.w3.org/1999/xlink" content-type="arpha" xlink:type="simple">4F832361-DDEA-5E29-BBAD-C11284CA0D5C</object-id><label>Figure 2.</label><caption><p>Distribution of <italic><tp:taxon-name><tp:taxon-name-part taxon-name-part-type="genus" reg="Cranichis">Cranichis</tp:taxon-name-part></tp:taxon-name></italic> species in Bolivia. <bold>A</bold><italic><tp:taxon-name><tp:taxon-name-part taxon-name-part-type="genus" reg="Cranichis">C.</tp:taxon-name-part><tp:taxon-name-part taxon-name-part-type="species" reg="atrata">atrata</tp:taxon-name-part></tp:taxon-name>, <tp:taxon-name><tp:taxon-name-part taxon-name-part-type="genus" reg="Cranichis">C.</tp:taxon-name-part><tp:taxon-name-part taxon-name-part-type="species" reg="badia">badia</tp:taxon-name-part></tp:taxon-name>, <tp:taxon-name><tp:taxon-name-part taxon-name-part-type="genus" reg="Cranichis">C.</tp:taxon-name-part><tp:taxon-name-part taxon-name-part-type="species" reg="beckii">beckii</tp:taxon-name-part></tp:taxon-name>, <tp:taxon-name><tp:taxon-name-part taxon-name-part-type="genus" reg="Cranichis">C.</tp:taxon-name-part><tp:taxon-name-part taxon-name-part-type="species" reg="ciliata">ciliata</tp:taxon-name-part></tp:taxon-name>, <tp:taxon-name><tp:taxon-name-part taxon-name-part-type="genus" reg="Cranichis">C.</tp:taxon-name-part><tp:taxon-name-part taxon-name-part-type="species" reg="cylindrostachys">cylindrostachys</tp:taxon-name-part></tp:taxon-name>.</italic><bold>B</bold><italic><tp:taxon-name><tp:taxon-name-part taxon-name-part-type="genus" reg="Cranichis">C.</tp:taxon-name-part><tp:taxon-name-part taxon-name-part-type="species" reg="garayana">garayana</tp:taxon-name-part></tp:taxon-name>, <tp:taxon-name><tp:taxon-name-part taxon-name-part-type="genus" reg="Cranichis">C.</tp:taxon-name-part><tp:taxon-name-part taxon-name-part-type="species" reg="lehmannii">lehmannii</tp:taxon-name-part></tp:taxon-name>, <tp:taxon-name><tp:taxon-name-part taxon-name-part-type="genus" reg="Cranichis">C.</tp:taxon-name-part><tp:taxon-name-part taxon-name-part-type="species" reg="longipetiolata">longipetiolata</tp:taxon-name-part></tp:taxon-name>, <tp:taxon-name><tp:taxon-name-part taxon-name-part-type="genus" reg="Cranichis">C.</tp:taxon-name-part><tp:taxon-name-part taxon-name-part-type="species" reg="maldonadoana">maldonadoana</tp:taxon-name-part></tp:taxon-name></italic>. <bold>C</bold><italic><tp:taxon-name><tp:taxon-name-part taxon-name-part-type="genus" reg="Cranichis">C.</tp:taxon-name-part><tp:taxon-name-part taxon-name-part-type="species" reg="mandonii">mandonii</tp:taxon-name-part></tp:taxon-name>, <tp:taxon-name><tp:taxon-name-part taxon-name-part-type="genus" reg="Cranichis">C.</tp:taxon-name-part><tp:taxon-name-part taxon-name-part-type="species" reg="muscosa">muscosa</tp:taxon-name-part></tp:taxon-name>, <tp:taxon-name><tp:taxon-name-part taxon-name-part-type="genus" reg="Cranichis">C.</tp:taxon-name-part><tp:taxon-name-part taxon-name-part-type="species" reg="pulvinifera">pulvinifera</tp:taxon-name-part></tp:taxon-name>, <tp:taxon-name><tp:taxon-name-part taxon-name-part-type="genus" reg="Cranichis">C.</tp:taxon-name-part><tp:taxon-name-part taxon-name-part-type="species" reg="silvicola">silvicola</tp:taxon-name-part></tp:taxon-name>, C. stictopylla.</italic> Base map provided by Natural Earth (<ext-link xmlns:xlink="http://www.w3.org/1999/xlink" xlink:type="simple" ext-link-type="uri" xlink:href="http://www.naturalearthdata.com">www.naturalearthdata.com</ext-link>).</p></caption><graphic xmlns:xlink="http://www.w3.org/1999/xlink" xlink:href="phytokeys-186-011-g002.jpg" position="float" orientation="portrait" xlink:type="simple" id="oo_616504.jpg"><uri content-type="original_file" xlink:type="simple">https://binary.pensoft.net/fig/616504</uri></graphic></fig></tp:treatment-sec></tp:taxon-treatment>
