# Supplementary material for: Materials to the revision of the genus Cranichis (Orchidaceae) in Bolivia
Source: PhytoKeys. 2021 Nov 29;186:11–41. doi: 10.3897/phytokeys.186.71499 (PMC8648718; doi:10.3897/phytokeys.186.71499)
Supplement: XML Treatment for Cranichis ciliata [file phytokeys.186.71499-treatment4.xml]

<!DOCTYPE tp:taxon-treatment
  PUBLIC "-//TaxonX//DTD Taxonomic Treatment Publishing DTD v0 20100105//EN" "tax-treatment-NSO.dtd">
<tp:taxon-treatment xmlns:tp="http://www.plazi.org/taxpub"><tp:treatment-meta><kwd-group><label>Taxon classification</label><kwd>
                <named-content content-type="kingdom">Plantae</named-content>
              </kwd><kwd>
                <named-content content-type="order">Asparagales</named-content>
              </kwd><kwd>
                <named-content content-type="family">Orchidaceae</named-content>
              </kwd></kwd-group><mixed-citation publication-type="journal"><person-group><name><surname>Kolanowska</surname><given-names>Marta</given-names></name><name><surname>Baranow</surname><given-names>Przemysław</given-names></name><name><surname>Nowak</surname><given-names>Sławomir</given-names></name><name><surname>Fuentes</surname><given-names>Alfredo</given-names></name></person-group><article-title>Materials to the revision of the genus <italic><tp:taxon-name><tp:taxon-name-part taxon-name-part-type="genus" reg="Cranichis">Cranichis</tp:taxon-name-part></tp:taxon-name></italic> (<tp:taxon-name><tp:taxon-name-part taxon-name-part-type="family">Orchidaceae</tp:taxon-name-part></tp:taxon-name>) in Bolivia</article-title><source>PhytoKeys</source><day>29</day><month>11</month><year>2021</year><volume>186</volume><fpage>11</fpage><lpage>41</lpage><pub-id pub-id-type="doi">10.3897/phytokeys.186.71499</pub-id></mixed-citation></tp:treatment-meta><tp:nomenclature><label>4.</label><tp:taxon-name>
              <object-id xmlns:xlink="http://www.w3.org/1999/xlink" content-type="arpha" xlink:type="simple">18E7EA7D-FF2E-50B8-A6AB-E441AAB758D8</object-id>
              <tp:taxon-name-part taxon-name-part-type="genus" reg="Cranichis">Cranichis</tp:taxon-name-part>
              <tp:taxon-name-part taxon-name-part-type="species" reg="ciliata">ciliata</tp:taxon-name-part>
            </tp:taxon-name><tp:taxon-authority>(Kunth) Kunth, Syn. Pl. 1: 324. 1822.</tp:taxon-authority><tp:nomenclature-citation-list><tp:nomenclature-citation><tp:taxon-name>
                  <tp:taxon-name-part taxon-name-part-type="genus" reg="Ophrys">Ophrys</tp:taxon-name-part>
                  <tp:taxon-name-part taxon-name-part-type="species" reg="ciliata">ciliata</tp:taxon-name-part>
                </tp:taxon-name><comment>Kunth, Nov. Gen. Sp. (quarto ed.) 1: 334, t. 74. 1816.</comment></tp:nomenclature-citation></tp:nomenclature-citation-list></tp:nomenclature><tp:treatment-sec sec-type="material" id="SECID0ENUAG"><title>Type.</title><p>VENEZUELA. <italic>Humboldt s.n</italic>. (lectotype, designated by <xref ref-type="bibr" rid="B17">Garay (1978</xref>: 191): W!).</p></tp:treatment-sec><tp:treatment-sec sec-type="diagnosis" id="SECID0ECVAG"><title>Diagnosis.</title><p>Plants 26–54 cm tall. Leaves l–2, basal, petiolate; petiole 5–19 cm long, canaliculate; blade 4–15 cm long, 3–7.5 cm wide, oblong-ovate to elliptical, acute to acuminate, broadly rounded to subcordate at the base. Scape glabrous in lower part, glandular-pubescent above, enclosed in 3–6 non-foliaceous sheaths. Inﬂorescence 3.5–17 cm long, cylindrical, sublaxly to subdensely many-ﬂowered. Flowers whitish marked with green or purple-brown, with reddish or brown lip. Floral bracts 4.2–6.0 mm long, ovate-lanceolate, ovate, acuminate to acute, glabrous. Pedicellate ovary 5.0–8.5 mm long, glabrous. Dorsal sepal 3.0–4.1 mm long, 1.2–2.0 mm wide, oblong-elliptical to ovate, obtuse, 3-5-veined (rarely 1-veined). Petals 2.8–4.1 mm long, 0.4–1.0 mm wide, obliquely narrowly-ligulate to oblanceolate, obtuse, 1-veined, margins ciliate. Lateral sepals 3.0–4.5 mm long, 1.2–2.0 mm wide, obliquely oblong-ovate to elliptic-ovate, subobtuse, 2- or 3-veined. Lip 2.5–3.2 mm long, 2.1–3.0 mm wide, gibbose at base, cochleate above, obovate to suborbicular above the base, rounded or obtuse at apex; disc with 3 thickened, dendritic branching veins. Gynostemium 1.2–2 mm long. Fig. <xref ref-type="fig" rid="F5">5</xref>–<xref ref-type="fig" rid="F6">6</xref>.</p><fig id="F5" position="float" orientation="portrait"><object-id xmlns:xlink="http://www.w3.org/1999/xlink" content-type="doi" xlink:type="simple">10.3897/phytokeys.186.71499.figure5</object-id><object-id xmlns:xlink="http://www.w3.org/1999/xlink" content-type="arpha" xlink:type="simple">AE1E863C-4CA4-5C76-9225-9E145162E88C</object-id><label>Figure 5.</label><caption><p><italic><tp:taxon-name><tp:taxon-name-part taxon-name-part-type="genus" reg="Cranichis">Cranichis</tp:taxon-name-part><tp:taxon-name-part taxon-name-part-type="species" reg="ciliata">ciliata</tp:taxon-name-part></tp:taxon-name></italic> (Kunth) Kunth. <bold>A</bold> Dorsal sepal. <bold>B</bold> Petal. <bold>C</bold> Lateral sepal. <bold>D</bold> Lip, front view. <bold>E</bold> Lip, side view. Drawn by P. Baranow from <italic>I. Loza et al. 1621A</italic> (LPB).</p></caption><graphic xmlns:xlink="http://www.w3.org/1999/xlink" xlink:href="phytokeys-186-011-g005.jpg" position="float" orientation="portrait" xlink:type="simple" id="oo_616507.jpg"><uri content-type="original_file" xlink:type="simple">https://binary.pensoft.net/fig/616507</uri></graphic></fig></tp:treatment-sec><tp:treatment-sec sec-type="habitat" id="SECID0EUWAG"><title>Habitat and ecology.</title><p>Terrestrial in Yungas secondary submontane humid forest, montane, cloud forest, secondary forest with <italic><tp:taxon-name><tp:taxon-name-part taxon-name-part-type="genus" reg="Tibouchina">Tibouchina</tp:taxon-name-part></tp:taxon-name></italic> Aubl. (<tp:taxon-name><tp:taxon-name-part taxon-name-part-type="family">Melastomataceae</tp:taxon-name-part></tp:taxon-name>) and <italic><tp:taxon-name><tp:taxon-name-part taxon-name-part-type="genus" reg="Miconia">Miconia</tp:taxon-name-part></tp:taxon-name></italic> Ruiz &amp; Pav. (<tp:taxon-name><tp:taxon-name-part taxon-name-part-type="family">Melastomataceae</tp:taxon-name-part></tp:taxon-name>), forest with <italic><tp:taxon-name><tp:taxon-name-part taxon-name-part-type="genus" reg="Clusia">Clusia</tp:taxon-name-part></tp:taxon-name></italic> L. (<tp:taxon-name><tp:taxon-name-part taxon-name-part-type="family">Clusiaceae</tp:taxon-name-part></tp:taxon-name>) and <italic><tp:taxon-name><tp:taxon-name-part taxon-name-part-type="genus" reg="Weinmannia">Weinmannia</tp:taxon-name-part></tp:taxon-name></italic> L. (<tp:taxon-name><tp:taxon-name-part taxon-name-part-type="family">Cunoniaceae</tp:taxon-name-part></tp:taxon-name>) and in Tucumano-Boliviano secondary submontane humid forest with <italic><tp:taxon-name><tp:taxon-name-part taxon-name-part-type="genus" reg="Myrcianthes">Myrcianthes</tp:taxon-name-part></tp:taxon-name></italic> O. Berg. (<tp:taxon-name><tp:taxon-name-part taxon-name-part-type="family">Myrtaceae</tp:taxon-name-part></tp:taxon-name>). Flowers in March, April, May and June. The populations of this species were recorded growing at altitudes between 1900-3000 m. According to <xref ref-type="bibr" rid="B44">Vásquez et al. (2014)</xref> this species occurs in the Yungas ecoregion at altitudes between 1000–3000 m.</p><fig id="F6" position="float" orientation="portrait"><object-id xmlns:xlink="http://www.w3.org/1999/xlink" content-type="doi" xlink:type="simple">10.3897/phytokeys.186.71499.figure6</object-id><object-id xmlns:xlink="http://www.w3.org/1999/xlink" content-type="arpha" xlink:type="simple">A939F6A9-BBC5-5D11-BED0-52D866246899</object-id><label>Figure 6.</label><caption><p><italic><tp:taxon-name><tp:taxon-name-part taxon-name-part-type="genus" reg="Cranichis">Cranichis</tp:taxon-name-part><tp:taxon-name-part taxon-name-part-type="species" reg="ciliata">ciliata</tp:taxon-name-part></tp:taxon-name></italic> (Kunth) Kunth (photo by A. Fuentes).</p></caption><graphic xmlns:xlink="http://www.w3.org/1999/xlink" xlink:href="phytokeys-186-011-g006.jpg" position="float" orientation="portrait" xlink:type="simple" id="oo_616508.jpg"><uri content-type="original_file" xlink:type="simple">https://binary.pensoft.net/fig/616508</uri></graphic></fig></tp:treatment-sec><tp:treatment-sec sec-type="Representative specimens" id="SECID0ESZAG"><title>Representative specimens.</title><p><bold>BOLIVIA. Cochabamba</bold>: Cochabamba: Prov. Carrasco. La Siberia. January 1983. <italic>R. Vásquez et al. 792</italic> (Herbarium Vasquezianum–<xref ref-type="bibr" rid="B13">Dodson and Vásquez. 1989</xref>); Sehuencas, PN Carrasco, 2100 m. 5 April 1996. <italic>P. Ibish &amp; C. Ibish 96.0020</italic> (LPB!), Prov. Ayopaya, 10 km Cocapata-Cotacajes, 3000 m. 9 May 1997. <italic>M. Kessler et al. 9412</italic> (LPB!). <bold>La Paz</bold>: Prov. Nor Yungas. 2.4 km below Chuspipata on road to Chulumani, 2950 m. 4 March 1983. <italic>J. C. Solomon 9678</italic> (LPB!). Prov. B. Saavedra. Area Natural de Manejo Integrado Apolobamba. Chulina, al frente de estancia Wikjelani, pasando por el río Sillaca. <named-content xmlns:xlink="http://www.w3.org/1999/xlink" content-type="dwc:verbatimCoordinates" xlink:type="simple"><named-content content-type="geo-json" specific-use="{&#34;type&#34;:&#34;Point&#34;,&#34;coordinates&#34;:[-68.882500,-15.132500]}" id="NCID0EL1AG" xlink:type="simple">15°07’57”S 68°52’57”W</named-content></named-content>, 2760 m. 17 April 2010. <italic>A. Fuentes &amp; R. Rodas 16115</italic> (LPB!), Area Natural de Manejo Integrado Apolobamba. Kazu, cruzando el río Sillaca, 30 minutos bajando por el río Sillaca, al frente de la loma Wakelli. <named-content xmlns:xlink="http://www.w3.org/1999/xlink" content-type="dwc:verbatimCoordinates" xlink:type="simple"><named-content content-type="geo-json" specific-use="{&#34;type&#34;:&#34;Point&#34;,&#34;coordinates&#34;:[-68.885556,-15.131389]}" id="NCID0EV1AG" xlink:type="simple">15°07’53”S 68°53’08”W</named-content></named-content>, 2788 m. 17 April 2010. <italic>I. Loza et al. 1621A</italic> (LPB!), Area Natural de Manejo Integrado Apolobamba. Paian, río Silliaca, sector Kumamita. <named-content xmlns:xlink="http://www.w3.org/1999/xlink" content-type="dwc:verbatimCoordinates" xlink:type="simple"><named-content content-type="geo-json" specific-use="{&#34;type&#34;:&#34;Point&#34;,&#34;coordinates&#34;:[-68.917778,-15.113056]}" id="NCID0E61AG" xlink:type="simple">15°06’47”S 68°55’04”W</named-content></named-content>, 2659 m. 20 April 2010. <italic>I. Loza et al. 1698</italic> (LPB!), Prov. Franz Tamayo. Parque Nacional Madidi. Sector campamento Tanhuara, por el antiguo camino Pelechuco-Apolo, pasando el río Pelechuco. <named-content xmlns:xlink="http://www.w3.org/1999/xlink" content-type="dwc:verbatimCoordinates" xlink:type="simple"><named-content content-type="geo-json" specific-use="{&#34;type&#34;:&#34;Point&#34;,&#34;coordinates&#34;:[-68.949167,-14.749722]}" id="NCID0EJ2AG" xlink:type="simple">14°44’59”S 68°56’57”W</named-content></named-content>, 1905 m. 28 June 2009. <italic>A. Fuentes &amp; D. Alanes 15018</italic> (LPB!). <bold>Santa Cruz</bold>: Prov. Vallegrande. Vallegrande, aprox. 10 km al S por el camino a Pucará, 2260 m. 31 March 2001. <italic>A. Fuentes 2903</italic> (LPB!). Fig. <xref ref-type="fig" rid="F2">2</xref>.</p></tp:treatment-sec><tp:treatment-sec sec-type="notes" id="SECID0EY2AG"><title>Notes.</title><p>This is a widely distributed species reported from Mexico, Guatemala, El Salvador, Honduras, Nicaragua, Costa Rica, Panama, Colombia, Venezuela, Ecuador, Peru, Bolivia and Argentina. Various authors have synonymized <italic><tp:taxon-name><tp:taxon-name-part taxon-name-part-type="genus" reg="Cranichis">C.</tp:taxon-name-part><tp:taxon-name-part taxon-name-part-type="species" reg="ciliata">ciliata</tp:taxon-name-part></tp:taxon-name></italic> with different species, e.g. <italic><tp:taxon-name><tp:taxon-name-part taxon-name-part-type="genus" reg="Cranichis">C.</tp:taxon-name-part><tp:taxon-name-part taxon-name-part-type="species" reg="antioquiensis">antioquiensis</tp:taxon-name-part></tp:taxon-name></italic> Schltr. (<xref ref-type="bibr" rid="B11">Davidse et al. 2020</xref>), <italic><tp:taxon-name><tp:taxon-name-part taxon-name-part-type="genus" reg="Cranichis">C.</tp:taxon-name-part><tp:taxon-name-part taxon-name-part-type="species" reg="atrata">atrata</tp:taxon-name-part></tp:taxon-name></italic> (<xref ref-type="bibr" rid="B17">Garay 1978</xref>; <xref ref-type="bibr" rid="B8">Christenson 1991</xref>; <xref ref-type="bibr" rid="B5">Bogarín et al. 2014</xref>), <italic><tp:taxon-name><tp:taxon-name-part taxon-name-part-type="genus" reg="Cranichis">C.</tp:taxon-name-part><tp:taxon-name-part taxon-name-part-type="species" reg="curtii">curtii</tp:taxon-name-part></tp:taxon-name></italic> Schltr. (<xref ref-type="bibr" rid="B11">Davidse et al. 2020</xref>), <italic><tp:taxon-name><tp:taxon-name-part taxon-name-part-type="genus" reg="Cranichis">C.</tp:taxon-name-part><tp:taxon-name-part taxon-name-part-type="species" reg="irazuensis">irazuensis</tp:taxon-name-part></tp:taxon-name></italic> Schltr. (<xref ref-type="bibr" rid="B11">Davidse et al. 2020</xref>), <italic><tp:taxon-name><tp:taxon-name-part taxon-name-part-type="genus" reg="Cranichis">C.</tp:taxon-name-part><tp:taxon-name-part taxon-name-part-type="species" reg="mandonii">mandonii</tp:taxon-name-part></tp:taxon-name></italic> (<xref ref-type="bibr" rid="B34">Schweinfurth 1958</xref>; <xref ref-type="bibr" rid="B5">Bogarín et al. 2014</xref>), <italic><tp:taxon-name><tp:taxon-name-part taxon-name-part-type="genus" reg="Cranichis">C.</tp:taxon-name-part><tp:taxon-name-part taxon-name-part-type="species" reg="pachnodes">pachnodes</tp:taxon-name-part></tp:taxon-name></italic> Løjtnant (<xref ref-type="bibr" rid="B5">Bogarín et al. 2014</xref>), <italic><tp:taxon-name><tp:taxon-name-part taxon-name-part-type="genus" reg="Cranichis">C.</tp:taxon-name-part><tp:taxon-name-part taxon-name-part-type="species" reg="pleioneura">pleioneura</tp:taxon-name-part></tp:taxon-name></italic> (<xref ref-type="bibr" rid="B5">Bogarín et al. 2014</xref>), <italic><tp:taxon-name><tp:taxon-name-part taxon-name-part-type="genus" reg="Cranichis">C.</tp:taxon-name-part><tp:taxon-name-part taxon-name-part-type="species" reg="polyblephara">polyblephara</tp:taxon-name-part></tp:taxon-name></italic> Schltr. (<xref ref-type="bibr" rid="B6">Brako and Zarucchi 1993</xref>; <xref ref-type="bibr" rid="B5">Bogarín et al. 2014</xref>), <italic><tp:taxon-name><tp:taxon-name-part taxon-name-part-type="genus" reg="Cranichis">C.</tp:taxon-name-part><tp:taxon-name-part taxon-name-part-type="species" reg="schlimii">schlimii</tp:taxon-name-part></tp:taxon-name></italic> Rchb. f. (<xref ref-type="bibr" rid="B5">Bogarín et al. 2014</xref>) and <italic><tp:taxon-name><tp:taxon-name-part taxon-name-part-type="genus" reg="Cranichis">C.</tp:taxon-name-part><tp:taxon-name-part taxon-name-part-type="species" reg="sororia">sororia</tp:taxon-name-part></tp:taxon-name></italic> Schltr. (<xref ref-type="bibr" rid="B17">Garay 1978</xref>; <xref ref-type="bibr" rid="B5">Bogarín et al. 2014</xref>). The actual taxonomic position of most of them requires further study.</p></tp:treatment-sec><tp:treatment-sec><!--Section generated to contain objects referenced in tp:taxon-treatment.--><fig id="F2" position="float" orientation="portrait"><object-id xmlns:xlink="http://www.w3.org/1999/xlink" content-type="doi" xlink:type="simple">10.3897/phytokeys.186.71499.figure2</object-id><object-id xmlns:xlink="http://www.w3.org/1999/xlink" content-type="arpha" xlink:type="simple">4F832361-DDEA-5E29-BBAD-C11284CA0D5C</object-id><label>Figure 2.</label><caption><p>Distribution of <italic><tp:taxon-name><tp:taxon-name-part taxon-name-part-type="genus" reg="Cranichis">Cranichis</tp:taxon-name-part></tp:taxon-name></italic> species in Bolivia. <bold>A</bold><italic><tp:taxon-name><tp:taxon-name-part taxon-name-part-type="genus" reg="Cranichis">C.</tp:taxon-name-part><tp:taxon-name-part taxon-name-part-type="species" reg="atrata">atrata</tp:taxon-name-part></tp:taxon-name>, <tp:taxon-name><tp:taxon-name-part taxon-name-part-type="genus" reg="Cranichis">C.</tp:taxon-name-part><tp:taxon-name-part taxon-name-part-type="species" reg="badia">badia</tp:taxon-name-part></tp:taxon-name>, <tp:taxon-name><tp:taxon-name-part taxon-name-part-type="genus" reg="Cranichis">C.</tp:taxon-name-part><tp:taxon-name-part taxon-name-part-type="species" reg="beckii">beckii</tp:taxon-name-part></tp:taxon-name>, <tp:taxon-name><tp:taxon-name-part taxon-name-part-type="genus" reg="Cranichis">C.</tp:taxon-name-part><tp:taxon-name-part taxon-name-part-type="species" reg="ciliata">ciliata</tp:taxon-name-part></tp:taxon-name>, <tp:taxon-name><tp:taxon-name-part taxon-name-part-type="genus" reg="Cranichis">C.</tp:taxon-name-part><tp:taxon-name-part taxon-name-part-type="species" reg="cylindrostachys">cylindrostachys</tp:taxon-name-part></tp:taxon-name>.</italic><bold>B</bold><italic><tp:taxon-name><tp:taxon-name-part taxon-name-part-type="genus" reg="Cranichis">C.</tp:taxon-name-part><tp:taxon-name-part taxon-name-part-type="species" reg="garayana">garayana</tp:taxon-name-part></tp:taxon-name>, <tp:taxon-name><tp:taxon-name-part taxon-name-part-type="genus" reg="Cranichis">C.</tp:taxon-name-part><tp:taxon-name-part taxon-name-part-type="species" reg="lehmannii">lehmannii</tp:taxon-name-part></tp:taxon-name>, <tp:taxon-name><tp:taxon-name-part taxon-name-part-type="genus" reg="Cranichis">C.</tp:taxon-name-part><tp:taxon-name-part taxon-name-part-type="species" reg="longipetiolata">longipetiolata</tp:taxon-name-part></tp:taxon-name>, <tp:taxon-name><tp:taxon-name-part taxon-name-part-type="genus" reg="Cranichis">C.</tp:taxon-name-part><tp:taxon-name-part taxon-name-part-type="species" reg="maldonadoana">maldonadoana</tp:taxon-name-part></tp:taxon-name></italic>. <bold>C</bold><italic><tp:taxon-name><tp:taxon-name-part taxon-name-part-type="genus" reg="Cranichis">C.</tp:taxon-name-part><tp:taxon-name-part taxon-name-part-type="species" reg="mandonii">mandonii</tp:taxon-name-part></tp:taxon-name>, <tp:taxon-name><tp:taxon-name-part taxon-name-part-type="genus" reg="Cranichis">C.</tp:taxon-name-part><tp:taxon-name-part taxon-name-part-type="species" reg="muscosa">muscosa</tp:taxon-name-part></tp:taxon-name>, <tp:taxon-name><tp:taxon-name-part taxon-name-part-type="genus" reg="Cranichis">C.</tp:taxon-name-part><tp:taxon-name-part taxon-name-part-type="species" reg="pulvinifera">pulvinifera</tp:taxon-name-part></tp:taxon-name>, <tp:taxon-name><tp:taxon-name-part taxon-name-part-type="genus" reg="Cranichis">C.</tp:taxon-name-part><tp:taxon-name-part taxon-name-part-type="species" reg="silvicola">silvicola</tp:taxon-name-part></tp:taxon-name>, C. stictopylla.</italic> Base map provided by Natural Earth (<ext-link xmlns:xlink="http://www.w3.org/1999/xlink" xlink:type="simple" ext-link-type="uri" xlink:href="http://www.naturalearthdata.com">www.naturalearthdata.com</ext-link>).</p></caption><graphic xmlns:xlink="http://www.w3.org/1999/xlink" xlink:href="phytokeys-186-011-g002.jpg" position="float" orientation="portrait" xlink:type="simple" id="oo_616504.jpg"><uri content-type="original_file" xlink:type="simple">https://binary.pensoft.net/fig/616504</uri></graphic></fig></tp:treatment-sec><ref-list><ref id="B17"><mixed-citation xmlns:xlink="http://www.w3.org/1999/xlink" xlink:type="simple"><person-group><name name-style="western"><surname>Garay</surname><given-names>LA</given-names></name></person-group> (<year>1978</year>) <article-title>225(1) <tp:taxon-name><tp:taxon-name-part taxon-name-part-type="family">Orchidaceae</tp:taxon-name-part></tp:taxon-name>, <tp:taxon-name><tp:taxon-name-part taxon-name-part-type="subfamily">Cypripedioideae</tp:taxon-name-part></tp:taxon-name>, <tp:taxon-name><tp:taxon-name-part taxon-name-part-type="subfamily">Orchidoideae</tp:taxon-name-part></tp:taxon-name>, <tp:taxon-name><tp:taxon-name-part taxon-name-part-type="subfamily">Neottioideae</tp:taxon-name-part></tp:taxon-name>.</article-title> In: <person-group><name name-style="western"><surname>Harling</surname><given-names>G</given-names></name><name name-style="western"><surname>Sparre</surname><given-names>B</given-names></name></person-group> (<role>Eds</role>) <issue-title>Flora of Ecuador.</issue-title><source>Vol. 9. University of Göteborg &amp; Section for Botany, Riksmus, Göteborg, Stockholm</source>, <fpage>1</fpage>–<lpage>305</lpage>.</mixed-citation></ref><ref id="B44"><mixed-citation xmlns:xlink="http://www.w3.org/1999/xlink" xlink:type="simple"><person-group><name name-style="western"><surname>Vásquez</surname><given-names>R</given-names></name><name name-style="western"><surname>Ibisch</surname><given-names>PL</given-names></name><name name-style="western"><surname>Jiménez Pérez</surname><given-names>I</given-names></name></person-group> (<year>2014</year>) <article-title><tp:taxon-name><tp:taxon-name-part taxon-name-part-type="family">Orchidaceae</tp:taxon-name-part></tp:taxon-name>.</article-title> In: <person-group><name name-style="western"><surname>Jørgensen</surname><given-names>PM</given-names></name><name name-style="western"><surname>Nee</surname><given-names>MH</given-names></name><name name-style="western"><surname>Beck</surname><given-names>SG</given-names></name></person-group> (<role>Eds</role>) <issue-title>Catálogo de las Plantas Vasculares de Bolivia.</issue-title><source>Missouri Botanical Garden Press, St. Louis</source>, <fpage>894</fpage>–<lpage>989</lpage>.</mixed-citation></ref><ref id="B13"><mixed-citation xmlns:xlink="http://www.w3.org/1999/xlink" xlink:type="simple"><person-group><name name-style="western"><surname>Dodson</surname><given-names>CH</given-names></name><name name-style="western"><surname>Vásquez</surname><given-names>R</given-names></name></person-group> (<year>1989</year>) Icones Plantarum Tropicarum, Series 2, Fascicle 3: Orchids of Bolivia. Missouri Botanical Garden, St. Louis.</mixed-citation></ref><ref id="B11"><mixed-citation xmlns:xlink="http://www.w3.org/1999/xlink" xlink:type="simple"><person-group><name name-style="western"><surname>Davidse</surname><given-names>G</given-names></name><name name-style="western"><surname>Sousa Sánchez</surname><given-names>M</given-names></name><name name-style="western"><surname>Knapp</surname><given-names>SD</given-names></name><name name-style="western"><surname>Chiang Cabrera</surname><given-names>F</given-names></name></person-group> (<year>2020</year>) Flora Mesoamericana. St. Louis: Missouri Botanical Garden.</mixed-citation></ref><ref id="B8"><mixed-citation xmlns:xlink="http://www.w3.org/1999/xlink" xlink:type="simple"><person-group><name name-style="western"><surname>Christenson</surname><given-names>EA</given-names></name></person-group> (<year>1991</year>) <article-title>Mesoamerican orchid studies I: Orchids of Panama.</article-title><source>Lindleyana</source><volume>6</volume>(<issue>1</issue>): <fpage>42</fpage>–<lpage>48</lpage>.</mixed-citation></ref><ref id="B5"><mixed-citation xmlns:xlink="http://www.w3.org/1999/xlink" xlink:type="simple"><person-group><name name-style="western"><surname>Bogarín</surname><given-names>D</given-names></name><name name-style="western"><surname>Serracín Hernández</surname><given-names>Z</given-names></name><name name-style="western"><surname>Samudio</surname><given-names>Z</given-names></name><name name-style="western"><surname>Rincón</surname><given-names>R</given-names></name><name name-style="western"><surname>Pupulin</surname><given-names>F</given-names></name></person-group> (<year>2014</year>) <article-title>An updated checklist of the <tp:taxon-name><tp:taxon-name-part taxon-name-part-type="family">Orchidaceae</tp:taxon-name-part></tp:taxon-name> of Panama.</article-title><source>Lankesteriana</source><volume>14</volume>(<issue>3</issue>): <fpage>135</fpage>–<lpage>364</lpage>. <ext-link xlink:type="simple" ext-link-type="doi" xlink:href="10.15517/lank.v14i3.17958">https://doi.org/10.15517/lank.v14i3.17958</ext-link></mixed-citation></ref><ref id="B34"><mixed-citation xmlns:xlink="http://www.w3.org/1999/xlink" xlink:type="simple"><person-group><name name-style="western"><surname>Schweinfurth</surname><given-names>C</given-names></name></person-group> (<year>1958</year>) <article-title><tp:taxon-name><tp:taxon-name-part taxon-name-part-type="family">Orchidaceae</tp:taxon-name-part></tp:taxon-name>, Orchids of Peru. Fieldiana.</article-title><source>Botany</source><volume>30</volume>(<issue>1</issue>): <fpage>1</fpage>–<lpage>260</lpage>.</mixed-citation></ref><ref id="B6"><mixed-citation xmlns:xlink="http://www.w3.org/1999/xlink" xlink:type="simple"><person-group><name name-style="western"><surname>Brako</surname><given-names>L</given-names></name><name name-style="western"><surname>Zarucchi</surname><given-names>JL</given-names></name></person-group> (<year>1993</year>) <article-title>Catalogue of the flowering plants and gymnosperms of Peru. Monographs in Systematic Botany from the Missouri Botanical Garden.</article-title><volume>45</volume>: <fpage>1</fpage>–<lpage>1286</lpage>. <ext-link xlink:type="simple" ext-link-type="doi" xlink:href="10.2307/4118081">https://doi.org/10.2307/4118081</ext-link></mixed-citation></ref></ref-list></tp:taxon-treatment>
