# Supplementary material for: Materials to the revision of the genus Cranichis (Orchidaceae) in Bolivia
Source: PhytoKeys. 2021 Nov 29;186:11–41. doi: 10.3897/phytokeys.186.71499 (PMC8648718; doi:10.3897/phytokeys.186.71499)
Supplement: XML Treatment for Cranichis diphylla [file phytokeys.186.71499-treatment6.xml]

<!DOCTYPE tp:taxon-treatment
  PUBLIC "-//TaxonX//DTD Taxonomic Treatment Publishing DTD v0 20100105//EN" "tax-treatment-NSO.dtd">
<tp:taxon-treatment xmlns:tp="http://www.plazi.org/taxpub"><tp:treatment-meta><kwd-group><label>Taxon classification</label><kwd>
                <named-content content-type="kingdom">Plantae</named-content>
              </kwd><kwd>
                <named-content content-type="order">Asparagales</named-content>
              </kwd><kwd>
                <named-content content-type="family">Orchidaceae</named-content>
              </kwd></kwd-group><mixed-citation publication-type="journal"><person-group><name><surname>Kolanowska</surname><given-names>Marta</given-names></name><name><surname>Baranow</surname><given-names>Przemysław</given-names></name><name><surname>Nowak</surname><given-names>Sławomir</given-names></name><name><surname>Fuentes</surname><given-names>Alfredo</given-names></name></person-group><article-title>Materials to the revision of the genus <italic><tp:taxon-name><tp:taxon-name-part taxon-name-part-type="genus" reg="Cranichis">Cranichis</tp:taxon-name-part></tp:taxon-name></italic> (<tp:taxon-name><tp:taxon-name-part taxon-name-part-type="family">Orchidaceae</tp:taxon-name-part></tp:taxon-name>) in Bolivia</article-title><source>PhytoKeys</source><day>29</day><month>11</month><year>2021</year><volume>186</volume><fpage>11</fpage><lpage>41</lpage><pub-id pub-id-type="doi">10.3897/phytokeys.186.71499</pub-id></mixed-citation></tp:treatment-meta><tp:nomenclature><label>6.</label><tp:taxon-name>
              <object-id xmlns:xlink="http://www.w3.org/1999/xlink" content-type="arpha" xlink:type="simple">334B38A6-2066-5393-8C8B-BD49CFBA954E</object-id>
              <tp:taxon-name-part taxon-name-part-type="genus" reg="Cranichis">Cranichis</tp:taxon-name-part>
              <tp:taxon-name-part taxon-name-part-type="species" reg="diphylla">diphylla</tp:taxon-name-part>
            </tp:taxon-name><tp:taxon-authority>Sw., Prodr. 120. 1788.</tp:taxon-authority></tp:nomenclature><tp:treatment-sec sec-type="material" id="SECID0E1HBG"><title>Type.</title><p>JAMAICA. <italic>s.n.</italic> (lectotype, designated by <xref ref-type="bibr" rid="B17">Garay (1978</xref>: 192): BM!; isolectotypes, LD, S!, UPS, W!; AMES! -drawing).</p></tp:treatment-sec><tp:treatment-sec sec-type="diagnosis" id="SECID0EQIBG"><title>Diagnosis.</title><p>Plants up to 40 cm tall. Leaves 1–3, basal, often variegated, petiolate; petiole rather variable in length, up to 3 cm; blade up to 9 cm long, 4 cm wide, ovate to ovate-lanceolate, acute to subacuminate, subcordate at base. Scape slender, erect, remotely few-sheathed, glabrous below, glandular-pubescent above. Inﬂorescence up to 6.5 cm long, cylindrical, loosely to subdensely many-ﬂowered. Flowers white with green veins. Floral bracts 4 mm long, ovate-lanceolate, acuminate, sparsely glandular. Pedicellate ovary up to 6 mm long, cylindrical, more or less glandular. Dorsal sepal up to 3.5 mm long, 1.6 mm wide, erect, elliptical, subacute to subobtuse, 3-veined, occasionally sparsely pubescent dorsally. Petals up to 3.1 mm long, 1 mm wide, near apex linear-oblanceolate, acute to obtuse, 1-veined, glabrous along margins. Lateral sepals up to 4 mm long, 1.6 mm wide, spreading, obliquely ovate to ovate-elliptical, acute to obtuse, 2-veined, occasionally sparsely pubescent dorsally. Lip up to 3.6 mm long, 3.2 mm wide, concave, inconspicuously subcordate at base, ovate to broadly elliptical in outline, subacute to subobtuse; disc obcordately papillose-thickened with three branching, often glandular (with nodules) veins from base to middle of lip. Gynostemium 1.3–2 mm long. Fig. <xref ref-type="fig" rid="F8">8</xref>.</p><fig id="F8" position="float" orientation="portrait"><object-id xmlns:xlink="http://www.w3.org/1999/xlink" content-type="doi" xlink:type="simple">10.3897/phytokeys.186.71499.figure8</object-id><object-id xmlns:xlink="http://www.w3.org/1999/xlink" content-type="arpha" xlink:type="simple">B9EA127A-7ED5-5BE0-8BCF-2C85B5281044</object-id><label>Figure 8.</label><caption><p><italic><tp:taxon-name><tp:taxon-name-part taxon-name-part-type="genus" reg="Cranichis">Cranichis</tp:taxon-name-part><tp:taxon-name-part taxon-name-part-type="species" reg="diphylla">diphylla</tp:taxon-name-part></tp:taxon-name></italic> Sw. <bold>A</bold> Dorsal sepal. <bold>B</bold> Petal. <bold>C</bold> Lateral sepal. <bold>D</bold> Lip, front view. <bold>E</bold> Lip, side view. Drawn by N. Olędrzyńska from <italic>Killip &amp; Smith 15946</italic> (AMES).</p></caption><graphic xmlns:xlink="http://www.w3.org/1999/xlink" xlink:href="phytokeys-186-011-g008.jpg" position="float" orientation="portrait" xlink:type="simple" id="oo_616510.jpg"><uri content-type="original_file" xlink:type="simple">https://binary.pensoft.net/fig/616510</uri></graphic></fig></tp:treatment-sec><tp:treatment-sec sec-type="habitat" id="SECID0E5JBG"><title>Habitat and ecology.</title><p>According to <xref ref-type="bibr" rid="B44">Vásquez et al. (2014)</xref> this species occurs in the Yungas ecoregion at altitudes between 1000–1500 and 2500–3500 m.</p></tp:treatment-sec><tp:treatment-sec sec-type="Representative specimen" id="SECID0EIKBG"><title>Representative specimen.</title><p><bold>BOLIVIA. Santa Cruz</bold>. <italic>R. Vásquez C. 2180</italic> (herb. Vásquez, LPB).</p></tp:treatment-sec><tp:treatment-sec sec-type="notes" id="SECID0ESKBG"><title>Notes.</title><p>The specimen cited by <xref ref-type="bibr" rid="B44">Vásquez et al. (2014)</xref> was not found in the Orchid collection in LPB and we were not able to confirm the occurrence of this species in Bolivia. The characteristics presented above were prepared based on those of Ecuadorian and Colombian plants (<xref ref-type="bibr" rid="B38">Szlachetko and Kolanowska 2019</xref>).</p></tp:treatment-sec><ref-list><ref id="B17"><mixed-citation xmlns:xlink="http://www.w3.org/1999/xlink" xlink:type="simple"><person-group><name name-style="western"><surname>Garay</surname><given-names>LA</given-names></name></person-group> (<year>1978</year>) <article-title>225(1) <tp:taxon-name><tp:taxon-name-part taxon-name-part-type="family">Orchidaceae</tp:taxon-name-part></tp:taxon-name>, <tp:taxon-name><tp:taxon-name-part taxon-name-part-type="subfamily">Cypripedioideae</tp:taxon-name-part></tp:taxon-name>, <tp:taxon-name><tp:taxon-name-part taxon-name-part-type="subfamily">Orchidoideae</tp:taxon-name-part></tp:taxon-name>, <tp:taxon-name><tp:taxon-name-part taxon-name-part-type="subfamily">Neottioideae</tp:taxon-name-part></tp:taxon-name>.</article-title> In: <person-group><name name-style="western"><surname>Harling</surname><given-names>G</given-names></name><name name-style="western"><surname>Sparre</surname><given-names>B</given-names></name></person-group> (<role>Eds</role>) <issue-title>Flora of Ecuador.</issue-title><source>Vol. 9. University of Göteborg &amp; Section for Botany, Riksmus, Göteborg, Stockholm</source>, <fpage>1</fpage>–<lpage>305</lpage>.</mixed-citation></ref><ref id="B44"><mixed-citation xmlns:xlink="http://www.w3.org/1999/xlink" xlink:type="simple"><person-group><name name-style="western"><surname>Vásquez</surname><given-names>R</given-names></name><name name-style="western"><surname>Ibisch</surname><given-names>PL</given-names></name><name name-style="western"><surname>Jiménez Pérez</surname><given-names>I</given-names></name></person-group> (<year>2014</year>) <article-title><tp:taxon-name><tp:taxon-name-part taxon-name-part-type="family">Orchidaceae</tp:taxon-name-part></tp:taxon-name>.</article-title> In: <person-group><name name-style="western"><surname>Jørgensen</surname><given-names>PM</given-names></name><name name-style="western"><surname>Nee</surname><given-names>MH</given-names></name><name name-style="western"><surname>Beck</surname><given-names>SG</given-names></name></person-group> (<role>Eds</role>) <issue-title>Catálogo de las Plantas Vasculares de Bolivia.</issue-title><source>Missouri Botanical Garden Press, St. Louis</source>, <fpage>894</fpage>–<lpage>989</lpage>.</mixed-citation></ref><ref id="B38"><mixed-citation xmlns:xlink="http://www.w3.org/1999/xlink" xlink:type="simple"><person-group><name name-style="western"><surname>Szlachetko</surname><given-names>DL</given-names></name><name name-style="western"><surname>Kolanowska</surname><given-names>M</given-names></name></person-group> (<year>2019</year>) Taxonomic revision of the genus <italic><tp:taxon-name><tp:taxon-name-part taxon-name-part-type="genus">Cranichis</tp:taxon-name-part></tp:taxon-name></italic> (<tp:taxon-name><tp:taxon-name-part taxon-name-part-type="family">Orchidaceae</tp:taxon-name-part></tp:taxon-name>, <tp:taxon-name><tp:taxon-name-part taxon-name-part-type="tribe">Cranichideae</tp:taxon-name-part></tp:taxon-name>) in Colombia. PeerJ 7: e7385. <ext-link xlink:type="simple" ext-link-type="doi" xlink:href="10.7717/peerj.7385">https://doi.org/10.7717/peerj.7385</ext-link></mixed-citation></ref></ref-list></tp:taxon-treatment>
