# Supplementary material for: Materials to the revision of the genus Cranichis (Orchidaceae) in Bolivia
Source: PhytoKeys. 2021 Nov 29;186:11–41. doi: 10.3897/phytokeys.186.71499 (PMC8648718; doi:10.3897/phytokeys.186.71499)
Supplement: XML Treatment for Cranichis lehmannii [file phytokeys.186.71499-treatment8.xml]

<!DOCTYPE tp:taxon-treatment
  PUBLIC "-//TaxonX//DTD Taxonomic Treatment Publishing DTD v0 20100105//EN" "tax-treatment-NSO.dtd">
<tp:taxon-treatment xmlns:tp="http://www.plazi.org/taxpub"><tp:treatment-meta><kwd-group><label>Taxon classification</label><kwd>
                <named-content content-type="kingdom">Plantae</named-content>
              </kwd><kwd>
                <named-content content-type="order">Asparagales</named-content>
              </kwd><kwd>
                <named-content content-type="family">Orchidaceae</named-content>
              </kwd></kwd-group><mixed-citation publication-type="journal"><person-group><name><surname>Kolanowska</surname><given-names>Marta</given-names></name><name><surname>Baranow</surname><given-names>Przemysław</given-names></name><name><surname>Nowak</surname><given-names>Sławomir</given-names></name><name><surname>Fuentes</surname><given-names>Alfredo</given-names></name></person-group><article-title>Materials to the revision of the genus <italic><tp:taxon-name><tp:taxon-name-part taxon-name-part-type="genus" reg="Cranichis">Cranichis</tp:taxon-name-part></tp:taxon-name></italic> (<tp:taxon-name><tp:taxon-name-part taxon-name-part-type="family">Orchidaceae</tp:taxon-name-part></tp:taxon-name>) in Bolivia</article-title><source>PhytoKeys</source><day>29</day><month>11</month><year>2021</year><volume>186</volume><fpage>11</fpage><lpage>41</lpage><pub-id pub-id-type="doi">10.3897/phytokeys.186.71499</pub-id></mixed-citation></tp:treatment-meta><tp:nomenclature><label>8.</label><tp:taxon-name>
              <object-id xmlns:xlink="http://www.w3.org/1999/xlink" content-type="arpha" xlink:type="simple">95D624BD-0285-5997-839F-1E3EFD3CA3D0</object-id>
              <tp:taxon-name-part taxon-name-part-type="genus" reg="Cranichis">Cranichis</tp:taxon-name-part>
              <tp:taxon-name-part taxon-name-part-type="species" reg="lehmannii">lehmannii</tp:taxon-name-part>
            </tp:taxon-name><tp:taxon-authority>Rchb. f., Otia Bot. Hamburg. 1: 4. 1878.</tp:taxon-authority></tp:nomenclature><tp:treatment-sec sec-type="material" id="SECID0ENQBG"><title>Type.</title><p>ECUADOR. <italic>Lehmann 77</italic> (lectotype, designated by <xref ref-type="bibr" rid="B17">Garay (1978</xref>: 199): W!; AMES!–drawing, UGDA-DLSz!–drawing).</p></tp:treatment-sec><tp:treatment-sec sec-type="diagnosis" id="SECID0EZQBG"><title>Diagnosis.</title><p>Plants 26–60 cm tall. Leaves 1–3, basal, petiolate; petiole 3–4(8) cm long, narrow, canaliculate; blade 6.5–11 cm long, 2.8–5 cm wide, ovate, acute. Scape erect, enclosed in 6–9 sheaths. Inﬂorescence 2.5–10.5 cm long, conical, sublaxly many-ﬂowered. Flowers small, glabrous. Floral bracts 4.5–8 mm long, lanceolate, acute. Pedicellate ovary 6-9 mm long, almost glabrous. Dorsal sepal 3–4 mm long, 1–1.1 mm wide, oblong-lanceolate to oblong ovate, acuminate, obtuse, concave, 1-veined. Petals 2.5–3.5 mm long, 0.5–1.2 mm wide, lanceolate, somewhat oblique at base, subobtuse, 1-veined. Lateral sepals 3.5–4 mm long, 1.5–1.7 mm wide, obliquely elliptic-ovate to elliptic-lanceolate, subacute to subapiculate, concave in the centre, obscurely 2-veined. Lip 3–3.3 mm long, 1.6–2.3 mm wide, concave, subsessile, elliptical to oblong-elliptical in outline, obtuse at apex, lateral margins reﬂexed; disc with numerous, irregularly subglobose thickenings on the inner surface, veins thickened with dendritic branching. Gynostemium 1.2–1.5 mm long. Fig. <xref ref-type="fig" rid="F10">10</xref>.</p><fig id="F10" position="float" orientation="portrait"><object-id xmlns:xlink="http://www.w3.org/1999/xlink" content-type="doi" xlink:type="simple">10.3897/phytokeys.186.71499.figure10</object-id><object-id xmlns:xlink="http://www.w3.org/1999/xlink" content-type="arpha" xlink:type="simple">1ABB59C7-D242-558F-880F-0DEC03718EE9</object-id><label>Figure 10.</label><caption><p><italic><tp:taxon-name><tp:taxon-name-part taxon-name-part-type="genus" reg="Cranichis">Cranichis</tp:taxon-name-part><tp:taxon-name-part taxon-name-part-type="species" reg="lehmannii">lehmannii</tp:taxon-name-part></tp:taxon-name></italic> Rchb. f. <bold>A</bold> Dorsal sepal. <bold>B</bold> Petal. <bold>C</bold> Lateral sepal. <bold>D</bold> Lip. Redrawn by A. Król from Garay’s illustration of specimen collected by <italic>Lehmann 77</italic> (W).</p></caption><graphic xmlns:xlink="http://www.w3.org/1999/xlink" xlink:href="phytokeys-186-011-g010.jpg" position="float" orientation="portrait" xlink:type="simple" id="oo_616512.jpg"><uri content-type="original_file" xlink:type="simple">https://binary.pensoft.net/fig/616512</uri></graphic></fig></tp:treatment-sec><tp:treatment-sec sec-type="habitat" id="SECID0EFSBG"><title>Habitat and ecology.</title><p>According to <xref ref-type="bibr" rid="B44">Vásquez et al. (2014)</xref> this species grows as an epiphyte in the Yungas ecoregion at altitudes between 2500–3500 m.</p></tp:treatment-sec><tp:treatment-sec sec-type="Representative specimen" id="SECID0EPSBG"><title>Representative specimen.</title><p><bold>BOLIVIA. La Paz</bold>: PN-ANMI Cotapata, sendero Chojllapata, poco antes de llegar al codo del sendero. 16°14’S, 67°52’O, 2670 m. <italic>I. Jiménez 5579</italic> (LPB–<xref ref-type="bibr" rid="B20">Jiménez-Pérez 2011</xref>). Fig. <xref ref-type="fig" rid="F2">2</xref>.</p></tp:treatment-sec><tp:treatment-sec sec-type="notes" id="SECID0EBTBG"><title>Notes.</title><p>The specimen cited by <xref ref-type="bibr" rid="B20">Jiménez-Pérez (2011)</xref> was not found in the Orchid collection deposited in LPB and we were not able to confirm the occurrence of this species in Bolivia. The characteristics presented above are based on those of Ecuadorian and Colombian plants (<xref ref-type="bibr" rid="B38">Szlachetko and Kolanowska 2019</xref>).</p></tp:treatment-sec><tp:treatment-sec><!--Section generated to contain objects referenced in tp:taxon-treatment.--><fig id="F2" position="float" orientation="portrait"><object-id xmlns:xlink="http://www.w3.org/1999/xlink" content-type="doi" xlink:type="simple">10.3897/phytokeys.186.71499.figure2</object-id><object-id xmlns:xlink="http://www.w3.org/1999/xlink" content-type="arpha" xlink:type="simple">4F832361-DDEA-5E29-BBAD-C11284CA0D5C</object-id><label>Figure 2.</label><caption><p>Distribution of <italic><tp:taxon-name><tp:taxon-name-part taxon-name-part-type="genus" reg="Cranichis">Cranichis</tp:taxon-name-part></tp:taxon-name></italic> species in Bolivia. <bold>A</bold><italic><tp:taxon-name><tp:taxon-name-part taxon-name-part-type="genus" reg="Cranichis">C.</tp:taxon-name-part><tp:taxon-name-part taxon-name-part-type="species" reg="atrata">atrata</tp:taxon-name-part></tp:taxon-name>, <tp:taxon-name><tp:taxon-name-part taxon-name-part-type="genus" reg="Cranichis">C.</tp:taxon-name-part><tp:taxon-name-part taxon-name-part-type="species" reg="badia">badia</tp:taxon-name-part></tp:taxon-name>, <tp:taxon-name><tp:taxon-name-part taxon-name-part-type="genus" reg="Cranichis">C.</tp:taxon-name-part><tp:taxon-name-part taxon-name-part-type="species" reg="beckii">beckii</tp:taxon-name-part></tp:taxon-name>, <tp:taxon-name><tp:taxon-name-part taxon-name-part-type="genus" reg="Cranichis">C.</tp:taxon-name-part><tp:taxon-name-part taxon-name-part-type="species" reg="ciliata">ciliata</tp:taxon-name-part></tp:taxon-name>, <tp:taxon-name><tp:taxon-name-part taxon-name-part-type="genus" reg="Cranichis">C.</tp:taxon-name-part><tp:taxon-name-part taxon-name-part-type="species" reg="cylindrostachys">cylindrostachys</tp:taxon-name-part></tp:taxon-name>.</italic><bold>B</bold><italic><tp:taxon-name><tp:taxon-name-part taxon-name-part-type="genus" reg="Cranichis">C.</tp:taxon-name-part><tp:taxon-name-part taxon-name-part-type="species" reg="garayana">garayana</tp:taxon-name-part></tp:taxon-name>, <tp:taxon-name><tp:taxon-name-part taxon-name-part-type="genus" reg="Cranichis">C.</tp:taxon-name-part><tp:taxon-name-part taxon-name-part-type="species" reg="lehmannii">lehmannii</tp:taxon-name-part></tp:taxon-name>, <tp:taxon-name><tp:taxon-name-part taxon-name-part-type="genus" reg="Cranichis">C.</tp:taxon-name-part><tp:taxon-name-part taxon-name-part-type="species" reg="longipetiolata">longipetiolata</tp:taxon-name-part></tp:taxon-name>, <tp:taxon-name><tp:taxon-name-part taxon-name-part-type="genus" reg="Cranichis">C.</tp:taxon-name-part><tp:taxon-name-part taxon-name-part-type="species" reg="maldonadoana">maldonadoana</tp:taxon-name-part></tp:taxon-name></italic>. <bold>C</bold><italic><tp:taxon-name><tp:taxon-name-part taxon-name-part-type="genus" reg="Cranichis">C.</tp:taxon-name-part><tp:taxon-name-part taxon-name-part-type="species" reg="mandonii">mandonii</tp:taxon-name-part></tp:taxon-name>, <tp:taxon-name><tp:taxon-name-part taxon-name-part-type="genus" reg="Cranichis">C.</tp:taxon-name-part><tp:taxon-name-part taxon-name-part-type="species" reg="muscosa">muscosa</tp:taxon-name-part></tp:taxon-name>, <tp:taxon-name><tp:taxon-name-part taxon-name-part-type="genus" reg="Cranichis">C.</tp:taxon-name-part><tp:taxon-name-part taxon-name-part-type="species" reg="pulvinifera">pulvinifera</tp:taxon-name-part></tp:taxon-name>, <tp:taxon-name><tp:taxon-name-part taxon-name-part-type="genus" reg="Cranichis">C.</tp:taxon-name-part><tp:taxon-name-part taxon-name-part-type="species" reg="silvicola">silvicola</tp:taxon-name-part></tp:taxon-name>, C. stictopylla.</italic> Base map provided by Natural Earth (<ext-link xmlns:xlink="http://www.w3.org/1999/xlink" xlink:type="simple" ext-link-type="uri" xlink:href="http://www.naturalearthdata.com">www.naturalearthdata.com</ext-link>).</p></caption><graphic xmlns:xlink="http://www.w3.org/1999/xlink" xlink:href="phytokeys-186-011-g002.jpg" position="float" orientation="portrait" xlink:type="simple" id="oo_616504.jpg"><uri content-type="original_file" xlink:type="simple">https://binary.pensoft.net/fig/616504</uri></graphic></fig></tp:treatment-sec><ref-list><ref id="B17"><mixed-citation xmlns:xlink="http://www.w3.org/1999/xlink" xlink:type="simple"><person-group><name name-style="western"><surname>Garay</surname><given-names>LA</given-names></name></person-group> (<year>1978</year>) <article-title>225(1) <tp:taxon-name><tp:taxon-name-part taxon-name-part-type="family">Orchidaceae</tp:taxon-name-part></tp:taxon-name>, <tp:taxon-name><tp:taxon-name-part taxon-name-part-type="subfamily">Cypripedioideae</tp:taxon-name-part></tp:taxon-name>, <tp:taxon-name><tp:taxon-name-part taxon-name-part-type="subfamily">Orchidoideae</tp:taxon-name-part></tp:taxon-name>, <tp:taxon-name><tp:taxon-name-part taxon-name-part-type="subfamily">Neottioideae</tp:taxon-name-part></tp:taxon-name>.</article-title> In: <person-group><name name-style="western"><surname>Harling</surname><given-names>G</given-names></name><name name-style="western"><surname>Sparre</surname><given-names>B</given-names></name></person-group> (<role>Eds</role>) <issue-title>Flora of Ecuador.</issue-title><source>Vol. 9. University of Göteborg &amp; Section for Botany, Riksmus, Göteborg, Stockholm</source>, <fpage>1</fpage>–<lpage>305</lpage>.</mixed-citation></ref><ref id="B44"><mixed-citation xmlns:xlink="http://www.w3.org/1999/xlink" xlink:type="simple"><person-group><name name-style="western"><surname>Vásquez</surname><given-names>R</given-names></name><name name-style="western"><surname>Ibisch</surname><given-names>PL</given-names></name><name name-style="western"><surname>Jiménez Pérez</surname><given-names>I</given-names></name></person-group> (<year>2014</year>) <article-title><tp:taxon-name><tp:taxon-name-part taxon-name-part-type="family">Orchidaceae</tp:taxon-name-part></tp:taxon-name>.</article-title> In: <person-group><name name-style="western"><surname>Jørgensen</surname><given-names>PM</given-names></name><name name-style="western"><surname>Nee</surname><given-names>MH</given-names></name><name name-style="western"><surname>Beck</surname><given-names>SG</given-names></name></person-group> (<role>Eds</role>) <issue-title>Catálogo de las Plantas Vasculares de Bolivia.</issue-title><source>Missouri Botanical Garden Press, St. Louis</source>, <fpage>894</fpage>–<lpage>989</lpage>.</mixed-citation></ref><ref id="B20"><mixed-citation xmlns:xlink="http://www.w3.org/1999/xlink" xlink:type="simple"><person-group><name name-style="western"><surname>Jiménez–Pérez</surname><given-names>I</given-names></name></person-group> (<year>2011</year>) <article-title>Registros nuevos de orquídeas de los bosques montanos de Bolivia. Parte I.</article-title><source>Ecología en Bolivia</source><volume>46</volume>(<issue>1</issue>): <fpage>62</fpage>–<lpage>66</lpage>.</mixed-citation></ref><ref id="B38"><mixed-citation xmlns:xlink="http://www.w3.org/1999/xlink" xlink:type="simple"><person-group><name name-style="western"><surname>Szlachetko</surname><given-names>DL</given-names></name><name name-style="western"><surname>Kolanowska</surname><given-names>M</given-names></name></person-group> (<year>2019</year>) Taxonomic revision of the genus <italic><tp:taxon-name><tp:taxon-name-part taxon-name-part-type="genus">Cranichis</tp:taxon-name-part></tp:taxon-name></italic> (<tp:taxon-name><tp:taxon-name-part taxon-name-part-type="family">Orchidaceae</tp:taxon-name-part></tp:taxon-name>, <tp:taxon-name><tp:taxon-name-part taxon-name-part-type="tribe">Cranichideae</tp:taxon-name-part></tp:taxon-name>) in Colombia. PeerJ 7: e7385. <ext-link xlink:type="simple" ext-link-type="doi" xlink:href="10.7717/peerj.7385">https://doi.org/10.7717/peerj.7385</ext-link></mixed-citation></ref></ref-list></tp:taxon-treatment>
