# Supplementary material for: Materials to the revision of the genus Cranichis (Orchidaceae) in Bolivia
Source: PhytoKeys. 2021 Nov 29;186:11–41. doi: 10.3897/phytokeys.186.71499 (PMC8648718; doi:10.3897/phytokeys.186.71499)
Supplement: XML Treatment for Cranichis maldonadoana [file phytokeys.186.71499-treatment10.xml]

<!DOCTYPE tp:taxon-treatment
  PUBLIC "-//TaxonX//DTD Taxonomic Treatment Publishing DTD v0 20100105//EN" "tax-treatment-NSO.dtd">
<tp:taxon-treatment xmlns:tp="http://www.plazi.org/taxpub"><tp:treatment-meta><kwd-group><label>Taxon classification</label><kwd>
                <named-content content-type="kingdom">Plantae</named-content>
              </kwd><kwd>
                <named-content content-type="order">Asparagales</named-content>
              </kwd><kwd>
                <named-content content-type="family">Orchidaceae</named-content>
              </kwd></kwd-group><mixed-citation publication-type="journal"><person-group><name><surname>Kolanowska</surname><given-names>Marta</given-names></name><name><surname>Baranow</surname><given-names>Przemysław</given-names></name><name><surname>Nowak</surname><given-names>Sławomir</given-names></name><name><surname>Fuentes</surname><given-names>Alfredo</given-names></name></person-group><article-title>Materials to the revision of the genus <italic><tp:taxon-name><tp:taxon-name-part taxon-name-part-type="genus" reg="Cranichis">Cranichis</tp:taxon-name-part></tp:taxon-name></italic> (<tp:taxon-name><tp:taxon-name-part taxon-name-part-type="family">Orchidaceae</tp:taxon-name-part></tp:taxon-name>) in Bolivia</article-title><source>PhytoKeys</source><day>29</day><month>11</month><year>2021</year><volume>186</volume><fpage>11</fpage><lpage>41</lpage><pub-id pub-id-type="doi">10.3897/phytokeys.186.71499</pub-id></mixed-citation></tp:treatment-meta><tp:nomenclature><label>10.</label><tp:taxon-name>
              <object-id xmlns:xlink="http://www.w3.org/1999/xlink" content-type="arpha" xlink:type="simple">343BE080-A8C4-57F4-AA81-86CC87F99845</object-id>
              <tp:taxon-name-part taxon-name-part-type="genus" reg="Cranichis">Cranichis</tp:taxon-name-part>
              <tp:taxon-name-part taxon-name-part-type="species" reg="maldonadoana">maldonadoana</tp:taxon-name-part>
              <object-id xmlns:xlink="http://www.w3.org/1999/xlink" content-type="ipni" xlink:type="simple">urn:lsid:ipni.org:names:77233922-1</object-id>
            </tp:taxon-name><tp:taxon-authority>Kolan., Baranow, S. Nowak &amp; A. Fuentes, sp. nov.</tp:taxon-authority></tp:nomenclature><tp:treatment-sec sec-type="material" id="SECID0EXZBG"><title>Type.</title><p>BOLIVIA. <italic>Bastian 937</italic> (holotype LPB!; isotype LPB!).</p></tp:treatment-sec><tp:treatment-sec sec-type="diagnosis" id="SECID0E6ZBG"><title>Diagnosis.</title><p>Species similar to <italic><tp:taxon-name><tp:taxon-name-part taxon-name-part-type="genus" reg="Cranichis">C.</tp:taxon-name-part><tp:taxon-name-part taxon-name-part-type="species" reg="pleioneura">pleioneura</tp:taxon-name-part></tp:taxon-name></italic>, but distinguished by 1-veined sepals, lanceolate-ovate petals that are sparsely ciliate in the lower part and by subsessile, suborbicular-obovate lip with apiculate apex.</p><p>Plants 30–40 cm tall, erect. Leaf 1, basal, petiolate; petiole 11–14 cm long, narrow, canaliculate; blade 7.8–10 cm long, 4.2–6 cm wide, ovate, apex not preserved. Scape enclosed in 4–5 sheaths, glandular towards apex. Inﬂorescence 6–7 cm long, cylindrical, densely many-ﬂowered. Flowers greenish-yellow, glabrous. Floral bracts 3.3 mm long, lanceolate, acuminate, glabrous. Pedicellate ovary 4.2 mm long, glabrous. Dorsal sepal 3.7 mm long, 1.5 mm wide, oblong-elliptical, obtuse, 1-veined. Petals 3.2 mm long, 1 mm wide, obliquely lanceolate-ovate, obtuse, 1-veined, ciliate on basal 2/3. Lateral sepals 4.2 mm long, 1.3 mm wide, obliquely elliptic-ovate, subacuminate, subobtuse, 1-veined. Lip 2.4 mm long, 2 mm wide, lower part concave, subsessile, suborbicular-obovate, apex apiculate; disc with 3 thickened, dendritic branching veins. Gynostemium 2.3 mm long. Fig. <xref ref-type="fig" rid="F12">12</xref>.</p><fig id="F12" position="float" orientation="portrait"><object-id xmlns:xlink="http://www.w3.org/1999/xlink" content-type="doi" xlink:type="simple">10.3897/phytokeys.186.71499.figure12</object-id><object-id xmlns:xlink="http://www.w3.org/1999/xlink" content-type="arpha" xlink:type="simple">4B402076-4561-5A65-8CEE-B221E5779C28</object-id><label>Figure 12.</label><caption><p><italic><tp:taxon-name><tp:taxon-name-part taxon-name-part-type="genus" reg="Cranichis">Cranichis</tp:taxon-name-part><tp:taxon-name-part taxon-name-part-type="species" reg="maldonadoana">maldonadoana</tp:taxon-name-part></tp:taxon-name></italic> sp. nov. <bold>A</bold> Ovary and floral bract. <bold>B</bold> Dorsal sepal. <bold>C</bold> Petal. <bold>D</bold> Lateral sepal. <bold>E</bold> Lip, front view. <bold>F</bold> Lip, side view. Drawn by P. Baranow from <italic>E. Bastión 937</italic> (LPB).</p></caption><graphic xmlns:xlink="http://www.w3.org/1999/xlink" xlink:href="phytokeys-186-011-g012.jpg" position="float" orientation="portrait" xlink:type="simple" id="oo_616514.jpg"><uri content-type="original_file" xlink:type="simple">https://binary.pensoft.net/fig/616514</uri></graphic></fig></tp:treatment-sec><tp:treatment-sec sec-type="etymology" id="SECID0EF3BG"><title>Etymology.</title><p>Dedicated to Carla Maldonado, the director of Herbario Nacional de Bolivia, for her great support during our studies in Bolivia.</p></tp:treatment-sec><tp:treatment-sec sec-type="habitat" id="SECID0EK3BG"><title>Habitat and ecology.</title><p>Terrestrial plants growing in Tucumano-Boliviano pine (<tp:taxon-name><tp:taxon-name-part taxon-name-part-type="family">Podocarpaceae</tp:taxon-name-part></tp:taxon-name>) forest at an altitude of 2100 m. Flowers in March.</p></tp:treatment-sec><tp:treatment-sec sec-type="Representative specimen" id="SECID0EV3BG"><title>Representative specimen.</title><p><bold>BOLIVIA. Tarija</bold>: Prov. Cercado, cerca Victoria, 2150 m. 3 March 1986. <italic>E. Bastian 937</italic> (LPB!). Fig. <xref ref-type="fig" rid="F2">2B</xref>, <xref ref-type="fig" rid="F12">12</xref>.</p></tp:treatment-sec><tp:treatment-sec sec-type="notes" id="SECID0EH4BG"><title>Notes.</title><p>This species resembles <italic><tp:taxon-name><tp:taxon-name-part taxon-name-part-type="genus" reg="Cranichis">C.</tp:taxon-name-part><tp:taxon-name-part taxon-name-part-type="species" reg="pleioneura">pleioneura</tp:taxon-name-part></tp:taxon-name></italic> and <italic><tp:taxon-name><tp:taxon-name-part taxon-name-part-type="genus" reg="Cranichis">C.</tp:taxon-name-part><tp:taxon-name-part taxon-name-part-type="species" reg="barkleyi">barkleyi</tp:taxon-name-part></tp:taxon-name></italic> Szlach. &amp; Kolan., from which it differs in its lanceolate-ovate petals (vs. linear-oblanceolate to linear-ligulate), which are rather sparsely ciliate on the lower part (vs. equally ciliate or pilose along whole length). Unlike in <italic><tp:taxon-name><tp:taxon-name-part taxon-name-part-type="genus" reg="Cranichis">C.</tp:taxon-name-part><tp:taxon-name-part taxon-name-part-type="species" reg="pleioneura">pleioneura</tp:taxon-name-part></tp:taxon-name></italic> those of <italic><tp:taxon-name><tp:taxon-name-part taxon-name-part-type="genus" reg="Cranichis">C.</tp:taxon-name-part><tp:taxon-name-part taxon-name-part-type="species" reg="maldonadoana">maldonadoana</tp:taxon-name-part></tp:taxon-name></italic> are 1-veined. <italic><tp:taxon-name><tp:taxon-name-part taxon-name-part-type="genus" reg="Cranichis">Cranichis</tp:taxon-name-part><tp:taxon-name-part taxon-name-part-type="species" reg="atrata">atrata</tp:taxon-name-part></tp:taxon-name></italic> Schltr. differs from <italic><tp:taxon-name><tp:taxon-name-part taxon-name-part-type="genus" reg="Cranichis">C.</tp:taxon-name-part><tp:taxon-name-part taxon-name-part-type="species" reg="maldonadoana">maldonadoana</tp:taxon-name-part></tp:taxon-name></italic> by having ligulate-oblanceolate petals, which are ciliate along both margins (vs. lanceolate-ovate, obtuse, 1-veined, ciliate on the basal 2/3). The comparative morphology of <italic><tp:taxon-name><tp:taxon-name-part taxon-name-part-type="genus" reg="Cranichis">C.</tp:taxon-name-part><tp:taxon-name-part taxon-name-part-type="species" reg="maldonadoana">maldonadoana</tp:taxon-name-part></tp:taxon-name></italic>, <italic><tp:taxon-name><tp:taxon-name-part taxon-name-part-type="genus" reg="Cranichis">C.</tp:taxon-name-part><tp:taxon-name-part taxon-name-part-type="species" reg="barkleyi">barkleyi</tp:taxon-name-part></tp:taxon-name></italic> and <italic><tp:taxon-name><tp:taxon-name-part taxon-name-part-type="genus" reg="Cranichis">C.</tp:taxon-name-part><tp:taxon-name-part taxon-name-part-type="species" reg="pleioneura">pleioneura</tp:taxon-name-part></tp:taxon-name></italic> is presented in Table <xref ref-type="table" rid="T2">2</xref>.</p><table-wrap id="T2" position="float" orientation="portrait"><label>Table 2.</label><caption><p>Comparative morphology of <italic><tp:taxon-name><tp:taxon-name-part taxon-name-part-type="genus" reg="Cranichis">C.</tp:taxon-name-part><tp:taxon-name-part taxon-name-part-type="species" reg="maldonadoana">maldonadoana</tp:taxon-name-part></tp:taxon-name>, <tp:taxon-name><tp:taxon-name-part taxon-name-part-type="genus" reg="Cranichis">C.</tp:taxon-name-part><tp:taxon-name-part taxon-name-part-type="species" reg="barkleyi">barkleyi</tp:taxon-name-part></tp:taxon-name></italic> and <italic><tp:taxon-name><tp:taxon-name-part taxon-name-part-type="genus" reg="Cranichis">C.</tp:taxon-name-part><tp:taxon-name-part taxon-name-part-type="species" reg="pleioneura">pleioneura</tp:taxon-name-part></tp:taxon-name></italic>.</p></caption><table id="TID0EDEBI" rules="all"><tbody><tr><th rowspan="1" colspan="1">Character</th><th rowspan="1" colspan="1">
                      <italic>
                        <tp:taxon-name><tp:taxon-name-part taxon-name-part-type="genus" reg="Cranichis">C.</tp:taxon-name-part><tp:taxon-name-part taxon-name-part-type="species" reg="maldonadoana">maldonadoana</tp:taxon-name-part></tp:taxon-name>
                      </italic>
                    </th><th rowspan="1" colspan="1">
                      <italic>
                        <tp:taxon-name><tp:taxon-name-part taxon-name-part-type="genus" reg="Cranichis">C.</tp:taxon-name-part><tp:taxon-name-part taxon-name-part-type="species" reg="barkleyi">barkleyi</tp:taxon-name-part></tp:taxon-name>
                      </italic>
                    </th><th rowspan="1" colspan="1">
                      <italic>
                        <tp:taxon-name><tp:taxon-name-part taxon-name-part-type="genus" reg="Cranichis">C.</tp:taxon-name-part><tp:taxon-name-part taxon-name-part-type="species" reg="pleioneura">pleioneura</tp:taxon-name-part></tp:taxon-name>
                      </italic>
                    </th></tr><tr><td rowspan="1" colspan="1">Leaves</td><td rowspan="1" colspan="1">1, petiole 11–14 cm long; blade 7.8–10 x 4.2–6 cm, ovate, apex not preserved</td><td rowspan="1" colspan="1">1, petiole 9–17 cm long; blade 9–10 x 4–7 cm, ovate, ovate-elliptic, acute or acuminate</td><td rowspan="1" colspan="1">1, petiole 8–15 cm long; blade 7.5–15 x 3.5–7.5 cm, oblong-ovate, acute to acuminate</td></tr><tr><td rowspan="1" colspan="1">Inflorescence</td><td rowspan="1" colspan="1">6–7 cm long, cylindric, densely many-ﬂowered</td><td rowspan="1" colspan="1">3–4 cm long, cylindric, loosely many-flowered</td><td rowspan="1" colspan="1">5–12 cm long, cylindric, densely many-flowered</td></tr><tr><td rowspan="1" colspan="1">Ovary</td><td rowspan="1" colspan="1">4.2 mm long, glabrous</td><td rowspan="1" colspan="1">8–9 mm long, glabrous</td><td rowspan="1" colspan="1">5–9 mm long, glabrous</td></tr><tr><td rowspan="1" colspan="1">Floral bracts</td><td rowspan="1" colspan="1">3.3 mm long, lanceolate, acuminate, glabrous</td><td rowspan="1" colspan="1">5–8 mm long, lanceolate, acuminate, glabrous</td><td rowspan="1" colspan="1">4.5–5 mm long, lanceolate, acuminate, glabrous</td></tr><tr><td rowspan="1" colspan="1">Dorsal sepal</td><td rowspan="1" colspan="1">3.7 x 1.5 mm, oblong-elliptic, obtuse, 1-veined</td><td rowspan="1" colspan="1">3–4.5 x 1.1–2 mm, elliptic-ovate to oblong ovate, subacute, 1-veined</td><td rowspan="1" colspan="1">3–3.8 x 1.1–1.5 mm, oblong-elliptic to elliptic-ovate, subobtuse, 3-veined</td></tr><tr><td rowspan="1" colspan="1">Lateral sepals</td><td rowspan="1" colspan="1">4.2 x 1.3 mm, obliquely elliptic-ovate, subacuminate, subobtuse, 1-veined</td><td rowspan="1" colspan="1">3.5–4 x 1.6–2 mm, oblong ovate, subacute, 1-veined</td><td rowspan="1" colspan="1">3–4 x 1.3–2 mm, obliquely ovate to elliptic-ovate, slightly concave at the base, subacuminate, subobtuse, 3-veined</td></tr><tr><td rowspan="1" colspan="1">Petals</td><td rowspan="1" colspan="1">3.2 x 1 mm, obliquely lanceolate-ovate, obtuse, 1-veined, ciliate in the basal 2/3</td><td rowspan="1" colspan="1">2.8–4 x 0.4–0.8 mm, narrowly linear to narrowly ligulate, somewhat falcate, subobtuse, 1-veined, margins sparsely pilose</td><td rowspan="1" colspan="1">2.8–3.2 x 0.4–0.8 mm, obliquely linear-oblanceolate to linear-ligulate, apex obtuse to truncate, 1-veined, ciliate along margins</td></tr><tr><td rowspan="1" colspan="1">Lip shape</td><td rowspan="1" colspan="1">2.4 x 2 mm, concave in the lower part, subsessile, suborbicular-obovate, apex apiculate</td><td rowspan="1" colspan="1">2.5–3.5 x 2–2.8 mm, gibbose at the base, cochleate above, shortly unguiculate, obovate in outline, rounded at apex</td><td rowspan="1" colspan="1">2.5–3.2 x 2–2.6 mm, concave in the lower part, subsessile, suborbicular-obovate, apex rounded</td></tr><tr><td rowspan="1" colspan="1">Lip disc</td><td rowspan="1" colspan="1">with 3 thickened, dendritic branching veins</td><td rowspan="1" colspan="1">with 3 thickened, dendritic branching veins</td><td rowspan="1" colspan="1">with 3 thickened, dendritic branching veins</td></tr></tbody></table></table-wrap><p>Specimen <italic>Bastian 937</italic> is heterotypic. Two specimens from this collection, which are currently included in the general collection of LPB, are <italic><tp:taxon-name><tp:taxon-name-part taxon-name-part-type="genus" reg="Cranichis">C.</tp:taxon-name-part><tp:taxon-name-part taxon-name-part-type="species" reg="maldonadoana">maldonadoana</tp:taxon-name-part></tp:taxon-name></italic>. Plants deposited in the boxes with the undetermined materials in the same herbarium fit the characteristic of <italic><tp:taxon-name><tp:taxon-name-part taxon-name-part-type="genus" reg="Cranichis">C.</tp:taxon-name-part><tp:taxon-name-part taxon-name-part-type="species" reg="badia">badia</tp:taxon-name-part></tp:taxon-name></italic> Renz <italic>ex</italic> Kolan. &amp; Szlach.</p></tp:treatment-sec><tp:treatment-sec><!--Section generated to contain objects referenced in tp:taxon-treatment.--><fig id="F2" position="float" orientation="portrait"><object-id xmlns:xlink="http://www.w3.org/1999/xlink" content-type="doi" xlink:type="simple">10.3897/phytokeys.186.71499.figure2</object-id><object-id xmlns:xlink="http://www.w3.org/1999/xlink" content-type="arpha" xlink:type="simple">4F832361-DDEA-5E29-BBAD-C11284CA0D5C</object-id><label>Figure 2.</label><caption><p>Distribution of <italic><tp:taxon-name><tp:taxon-name-part taxon-name-part-type="genus" reg="Cranichis">Cranichis</tp:taxon-name-part></tp:taxon-name></italic> species in Bolivia. <bold>A</bold><italic><tp:taxon-name><tp:taxon-name-part taxon-name-part-type="genus" reg="Cranichis">C.</tp:taxon-name-part><tp:taxon-name-part taxon-name-part-type="species" reg="atrata">atrata</tp:taxon-name-part></tp:taxon-name>, <tp:taxon-name><tp:taxon-name-part taxon-name-part-type="genus" reg="Cranichis">C.</tp:taxon-name-part><tp:taxon-name-part taxon-name-part-type="species" reg="badia">badia</tp:taxon-name-part></tp:taxon-name>, <tp:taxon-name><tp:taxon-name-part taxon-name-part-type="genus" reg="Cranichis">C.</tp:taxon-name-part><tp:taxon-name-part taxon-name-part-type="species" reg="beckii">beckii</tp:taxon-name-part></tp:taxon-name>, <tp:taxon-name><tp:taxon-name-part taxon-name-part-type="genus" reg="Cranichis">C.</tp:taxon-name-part><tp:taxon-name-part taxon-name-part-type="species" reg="ciliata">ciliata</tp:taxon-name-part></tp:taxon-name>, <tp:taxon-name><tp:taxon-name-part taxon-name-part-type="genus" reg="Cranichis">C.</tp:taxon-name-part><tp:taxon-name-part taxon-name-part-type="species" reg="cylindrostachys">cylindrostachys</tp:taxon-name-part></tp:taxon-name>.</italic><bold>B</bold><italic><tp:taxon-name><tp:taxon-name-part taxon-name-part-type="genus" reg="Cranichis">C.</tp:taxon-name-part><tp:taxon-name-part taxon-name-part-type="species" reg="garayana">garayana</tp:taxon-name-part></tp:taxon-name>, <tp:taxon-name><tp:taxon-name-part taxon-name-part-type="genus" reg="Cranichis">C.</tp:taxon-name-part><tp:taxon-name-part taxon-name-part-type="species" reg="lehmannii">lehmannii</tp:taxon-name-part></tp:taxon-name>, <tp:taxon-name><tp:taxon-name-part taxon-name-part-type="genus" reg="Cranichis">C.</tp:taxon-name-part><tp:taxon-name-part taxon-name-part-type="species" reg="longipetiolata">longipetiolata</tp:taxon-name-part></tp:taxon-name>, <tp:taxon-name><tp:taxon-name-part taxon-name-part-type="genus" reg="Cranichis">C.</tp:taxon-name-part><tp:taxon-name-part taxon-name-part-type="species" reg="maldonadoana">maldonadoana</tp:taxon-name-part></tp:taxon-name></italic>. <bold>C</bold><italic><tp:taxon-name><tp:taxon-name-part taxon-name-part-type="genus" reg="Cranichis">C.</tp:taxon-name-part><tp:taxon-name-part taxon-name-part-type="species" reg="mandonii">mandonii</tp:taxon-name-part></tp:taxon-name>, <tp:taxon-name><tp:taxon-name-part taxon-name-part-type="genus" reg="Cranichis">C.</tp:taxon-name-part><tp:taxon-name-part taxon-name-part-type="species" reg="muscosa">muscosa</tp:taxon-name-part></tp:taxon-name>, <tp:taxon-name><tp:taxon-name-part taxon-name-part-type="genus" reg="Cranichis">C.</tp:taxon-name-part><tp:taxon-name-part taxon-name-part-type="species" reg="pulvinifera">pulvinifera</tp:taxon-name-part></tp:taxon-name>, <tp:taxon-name><tp:taxon-name-part taxon-name-part-type="genus" reg="Cranichis">C.</tp:taxon-name-part><tp:taxon-name-part taxon-name-part-type="species" reg="silvicola">silvicola</tp:taxon-name-part></tp:taxon-name>, C. stictopylla.</italic> Base map provided by Natural Earth (<ext-link xmlns:xlink="http://www.w3.org/1999/xlink" xlink:type="simple" ext-link-type="uri" xlink:href="http://www.naturalearthdata.com">www.naturalearthdata.com</ext-link>).</p></caption><graphic xmlns:xlink="http://www.w3.org/1999/xlink" xlink:href="phytokeys-186-011-g002.jpg" position="float" orientation="portrait" xlink:type="simple" id="oo_616504.jpg"><uri content-type="original_file" xlink:type="simple">https://binary.pensoft.net/fig/616504</uri></graphic></fig></tp:treatment-sec></tp:taxon-treatment>
