# Supplementary material for: Materials to the revision of the genus Cranichis (Orchidaceae) in Bolivia
Source: PhytoKeys. 2021 Nov 29;186:11–41. doi: 10.3897/phytokeys.186.71499 (PMC8648718; doi:10.3897/phytokeys.186.71499)
Supplement: XML Treatment for Cranichis silvicola [file phytokeys.186.71499-treatment14.xml]

<!DOCTYPE tp:taxon-treatment
  PUBLIC "-//TaxonX//DTD Taxonomic Treatment Publishing DTD v0 20100105//EN" "tax-treatment-NSO.dtd">
<tp:taxon-treatment xmlns:tp="http://www.plazi.org/taxpub"><tp:treatment-meta><kwd-group><label>Taxon classification</label><kwd>
                <named-content content-type="kingdom">Plantae</named-content>
              </kwd><kwd>
                <named-content content-type="order">Asparagales</named-content>
              </kwd><kwd>
                <named-content content-type="family">Orchidaceae</named-content>
              </kwd></kwd-group><mixed-citation publication-type="journal"><person-group><name><surname>Kolanowska</surname><given-names>Marta</given-names></name><name><surname>Baranow</surname><given-names>Przemysław</given-names></name><name><surname>Nowak</surname><given-names>Sławomir</given-names></name><name><surname>Fuentes</surname><given-names>Alfredo</given-names></name></person-group><article-title>Materials to the revision of the genus <italic><tp:taxon-name><tp:taxon-name-part taxon-name-part-type="genus" reg="Cranichis">Cranichis</tp:taxon-name-part></tp:taxon-name></italic> (<tp:taxon-name><tp:taxon-name-part taxon-name-part-type="family">Orchidaceae</tp:taxon-name-part></tp:taxon-name>) in Bolivia</article-title><source>PhytoKeys</source><day>29</day><month>11</month><year>2021</year><volume>186</volume><fpage>11</fpage><lpage>41</lpage><pub-id pub-id-type="doi">10.3897/phytokeys.186.71499</pub-id></mixed-citation></tp:treatment-meta><tp:nomenclature><label>14.</label><tp:taxon-name>
              <object-id xmlns:xlink="http://www.w3.org/1999/xlink" content-type="arpha" xlink:type="simple">3AF3F9E1-15FD-542F-B40D-1934B7F73C8E</object-id>
              <tp:taxon-name-part taxon-name-part-type="genus" reg="Cranichis">Cranichis</tp:taxon-name-part>
              <tp:taxon-name-part taxon-name-part-type="species" reg="silvicola">silvicola</tp:taxon-name-part>
            </tp:taxon-name><tp:taxon-authority>Renz ex Kolan. &amp; Szlach., Nordic J. Bot. 32(3): 296. 2014.</tp:taxon-authority></tp:nomenclature><tp:treatment-sec sec-type="material" id="SECID0EAXAI"><title>Type.</title><p>VENEZUELA. <italic>Renz 6139</italic> (holotype RENZ!).</p></tp:treatment-sec><tp:treatment-sec sec-type="diagnosis" id="SECID0EIXAI"><title>Diagnosis.</title><p>Plants 34–40 cm tall. Leaves 1–2, basal, petiolate; petiole 4–12 cm long, narrow, canaliculate; blade 6–22 long, 2.4–6 cm wide, elliptical, shortly acuminate, cuneate at base. Scape enclosed in 4-5 non-foliaceous sheaths, microscopically ciliate on upper half. Inﬂorescence 5(18) cm long, cylindric-conical, rather laxly many-ﬂowered. Flowers white with green veins and lip, glabrous. Floral bracts 3.4–5 mm long, lanceolate to ovate lanceolate, acute or acuminate, sparsely glandular to almost glabrous. Pedicellate ovary up to 5.5 mm long, glabrous. Dorsal sepal 3.0–3.5 mm long, 1.5–1.7 mm wide, narrowly elliptic-obovate, obtuse, 3-veined. Petals 3.4–3.5 mm long, 0.8–1.0 mm wide, oblong-ligulate to linear-oblanceolate, obtuse, 1-veined, glabrous. Lateral sepals 3.0–3.5 mm long, 1.5–2.0 mm wide, obliquely oblong-ovate to ovate-elliptical, obtuse, 3-veined (sometimes obscurely 3-veined). Lip about 3.0 mm long, 2.1–2.2 mm wide, cochleate, subsessile, from the cuneate base suborbicular to broadly obovate, subacute at apex; disc with 3 veins, lateral veins branching, middle vein sometimes only extends to the middle part of the lip. Gynostemium 1.8–2 mm long. Fig. <xref ref-type="fig" rid="F16">16</xref>.</p><fig id="F16" position="float" orientation="portrait"><object-id xmlns:xlink="http://www.w3.org/1999/xlink" content-type="doi" xlink:type="simple">10.3897/phytokeys.186.71499.figure16</object-id><object-id xmlns:xlink="http://www.w3.org/1999/xlink" content-type="arpha" xlink:type="simple">19B934AB-E693-511D-8084-0F1017073FC5</object-id><label>Figure 16.</label><caption><p><italic><tp:taxon-name><tp:taxon-name-part taxon-name-part-type="genus" reg="Cranichis">Cranichis</tp:taxon-name-part><tp:taxon-name-part taxon-name-part-type="species" reg="silvicola">silvicola</tp:taxon-name-part></tp:taxon-name></italic> Renz <italic>ex</italic> Kolan. &amp; Szlach. <bold>A</bold> Dorsal sepal. B-<bold>C</bold> Petal. <bold>D</bold> Lateral sepal. <bold>E</bold> Lip. Drawn by P. Baranow from <italic>A. Fuentes &amp; A. Macacha 16283</italic> (LPB).</p></caption><graphic xmlns:xlink="http://www.w3.org/1999/xlink" xlink:href="phytokeys-186-011-g016.jpg" position="float" orientation="portrait" xlink:type="simple" id="oo_616518.jpg"><uri content-type="original_file" xlink:type="simple">https://binary.pensoft.net/fig/616518</uri></graphic></fig></tp:treatment-sec><tp:treatment-sec sec-type="habitat" id="SECID0EWYAI"><title>Habitat and ecology.</title><p>Terrestrial plants growing in Yungas montane humid forest with <italic><tp:taxon-name><tp:taxon-name-part taxon-name-part-type="genus" reg="Weinmannia">Weinmannia</tp:taxon-name-part></tp:taxon-name></italic> L. (<tp:taxon-name><tp:taxon-name-part taxon-name-part-type="family">Cunoniaceae</tp:taxon-name-part></tp:taxon-name>) and <italic><tp:taxon-name><tp:taxon-name-part taxon-name-part-type="genus" reg="Miconia">Miconia</tp:taxon-name-part></tp:taxon-name></italic> Ruiz &amp; Pav. (<tp:taxon-name><tp:taxon-name-part taxon-name-part-type="family">Melastomataceae</tp:taxon-name-part></tp:taxon-name>), and in cloud forest at an altitude of ca. 3088 m. Also reported from a lower altitude of 2100 m. Flowers in April and December.</p></tp:treatment-sec><tp:treatment-sec sec-type="Representative specimens" id="SECID0EUZAI"><title>Representative specimens.</title><p><bold>BOLIVIA. La Paz</bold>: Prov. B. Saavedra. Area Natural de Manejo Integrado Apolobamba, Paján, sector Cochapata. <named-content xmlns:xlink="http://www.w3.org/1999/xlink" content-type="dwc:verbatimCoordinates" xlink:type="simple"><named-content content-type="geo-json" specific-use="{&#34;type&#34;:&#34;Point&#34;,&#34;coordinates&#34;:[-68.895833,-15.120278]}" id="NCID0E6ZAI" xlink:type="simple">15°07’13”S 68°53’45”W</named-content></named-content>, 3088 m. 22 April 2010. <italic>A. Fuentes &amp; A. Machaca 16283</italic> (LPB!). <bold>Tarija</bold>: Prov. Cercado. Cerca Victoria, 2180 m. 24 December 1985. <italic>E. Bastian 265</italic> (LPB!). Fig. <xref ref-type="fig" rid="F2">2</xref>.</p></tp:treatment-sec><tp:treatment-sec sec-type="notes" id="SECID0EO1AI"><title>Notes.</title><p>This species resembles <italic><tp:taxon-name><tp:taxon-name-part taxon-name-part-type="genus" reg="Cranichis">C.</tp:taxon-name-part><tp:taxon-name-part taxon-name-part-type="species" reg="badia">badia</tp:taxon-name-part></tp:taxon-name></italic>, but differs in having a subsessile, cuneate lip base (unguiculate in <italic><tp:taxon-name><tp:taxon-name-part taxon-name-part-type="genus" reg="Cranichis">C.</tp:taxon-name-part><tp:taxon-name-part taxon-name-part-type="species" reg="badia">badia</tp:taxon-name-part></tp:taxon-name></italic>) and floral bracts equal in length to pedicellate ovary (vs. much shorter). Unlike in the type material the margins of the lip of Bolivian specimens are not undulate.</p></tp:treatment-sec><tp:treatment-sec><!--Section generated to contain objects referenced in tp:taxon-treatment.--><fig id="F2" position="float" orientation="portrait"><object-id xmlns:xlink="http://www.w3.org/1999/xlink" content-type="doi" xlink:type="simple">10.3897/phytokeys.186.71499.figure2</object-id><object-id xmlns:xlink="http://www.w3.org/1999/xlink" content-type="arpha" xlink:type="simple">4F832361-DDEA-5E29-BBAD-C11284CA0D5C</object-id><label>Figure 2.</label><caption><p>Distribution of <italic><tp:taxon-name><tp:taxon-name-part taxon-name-part-type="genus" reg="Cranichis">Cranichis</tp:taxon-name-part></tp:taxon-name></italic> species in Bolivia. <bold>A</bold><italic><tp:taxon-name><tp:taxon-name-part taxon-name-part-type="genus" reg="Cranichis">C.</tp:taxon-name-part><tp:taxon-name-part taxon-name-part-type="species" reg="atrata">atrata</tp:taxon-name-part></tp:taxon-name>, <tp:taxon-name><tp:taxon-name-part taxon-name-part-type="genus" reg="Cranichis">C.</tp:taxon-name-part><tp:taxon-name-part taxon-name-part-type="species" reg="badia">badia</tp:taxon-name-part></tp:taxon-name>, <tp:taxon-name><tp:taxon-name-part taxon-name-part-type="genus" reg="Cranichis">C.</tp:taxon-name-part><tp:taxon-name-part taxon-name-part-type="species" reg="beckii">beckii</tp:taxon-name-part></tp:taxon-name>, <tp:taxon-name><tp:taxon-name-part taxon-name-part-type="genus" reg="Cranichis">C.</tp:taxon-name-part><tp:taxon-name-part taxon-name-part-type="species" reg="ciliata">ciliata</tp:taxon-name-part></tp:taxon-name>, <tp:taxon-name><tp:taxon-name-part taxon-name-part-type="genus" reg="Cranichis">C.</tp:taxon-name-part><tp:taxon-name-part taxon-name-part-type="species" reg="cylindrostachys">cylindrostachys</tp:taxon-name-part></tp:taxon-name>.</italic><bold>B</bold><italic><tp:taxon-name><tp:taxon-name-part taxon-name-part-type="genus" reg="Cranichis">C.</tp:taxon-name-part><tp:taxon-name-part taxon-name-part-type="species" reg="garayana">garayana</tp:taxon-name-part></tp:taxon-name>, <tp:taxon-name><tp:taxon-name-part taxon-name-part-type="genus" reg="Cranichis">C.</tp:taxon-name-part><tp:taxon-name-part taxon-name-part-type="species" reg="lehmannii">lehmannii</tp:taxon-name-part></tp:taxon-name>, <tp:taxon-name><tp:taxon-name-part taxon-name-part-type="genus" reg="Cranichis">C.</tp:taxon-name-part><tp:taxon-name-part taxon-name-part-type="species" reg="longipetiolata">longipetiolata</tp:taxon-name-part></tp:taxon-name>, <tp:taxon-name><tp:taxon-name-part taxon-name-part-type="genus" reg="Cranichis">C.</tp:taxon-name-part><tp:taxon-name-part taxon-name-part-type="species" reg="maldonadoana">maldonadoana</tp:taxon-name-part></tp:taxon-name></italic>. <bold>C</bold><italic><tp:taxon-name><tp:taxon-name-part taxon-name-part-type="genus" reg="Cranichis">C.</tp:taxon-name-part><tp:taxon-name-part taxon-name-part-type="species" reg="mandonii">mandonii</tp:taxon-name-part></tp:taxon-name>, <tp:taxon-name><tp:taxon-name-part taxon-name-part-type="genus" reg="Cranichis">C.</tp:taxon-name-part><tp:taxon-name-part taxon-name-part-type="species" reg="muscosa">muscosa</tp:taxon-name-part></tp:taxon-name>, <tp:taxon-name><tp:taxon-name-part taxon-name-part-type="genus" reg="Cranichis">C.</tp:taxon-name-part><tp:taxon-name-part taxon-name-part-type="species" reg="pulvinifera">pulvinifera</tp:taxon-name-part></tp:taxon-name>, <tp:taxon-name><tp:taxon-name-part taxon-name-part-type="genus" reg="Cranichis">C.</tp:taxon-name-part><tp:taxon-name-part taxon-name-part-type="species" reg="silvicola">silvicola</tp:taxon-name-part></tp:taxon-name>, C. stictopylla.</italic> Base map provided by Natural Earth (<ext-link xmlns:xlink="http://www.w3.org/1999/xlink" xlink:type="simple" ext-link-type="uri" xlink:href="http://www.naturalearthdata.com">www.naturalearthdata.com</ext-link>).</p></caption><graphic xmlns:xlink="http://www.w3.org/1999/xlink" xlink:href="phytokeys-186-011-g002.jpg" position="float" orientation="portrait" xlink:type="simple" id="oo_616504.jpg"><uri content-type="original_file" xlink:type="simple">https://binary.pensoft.net/fig/616504</uri></graphic></fig></tp:treatment-sec></tp:taxon-treatment>
