# Supplementary material for: Materials to the revision of the genus Cranichis (Orchidaceae) in Bolivia
Source: PhytoKeys. 2021 Nov 29;186:11–41. doi: 10.3897/phytokeys.186.71499 (PMC8648718; doi:10.3897/phytokeys.186.71499)
Supplement: XML Treatment for Cranichis stictophylla [file phytokeys.186.71499-treatment15.xml]

<!DOCTYPE tp:taxon-treatment
  PUBLIC "-//TaxonX//DTD Taxonomic Treatment Publishing DTD v0 20100105//EN" "tax-treatment-NSO.dtd">
<tp:taxon-treatment xmlns:tp="http://www.plazi.org/taxpub"><tp:treatment-meta><kwd-group><label>Taxon classification</label><kwd>
                <named-content content-type="kingdom">Plantae</named-content>
              </kwd><kwd>
                <named-content content-type="order">Asparagales</named-content>
              </kwd><kwd>
                <named-content content-type="family">Orchidaceae</named-content>
              </kwd></kwd-group><mixed-citation publication-type="journal"><person-group><name><surname>Kolanowska</surname><given-names>Marta</given-names></name><name><surname>Baranow</surname><given-names>Przemysław</given-names></name><name><surname>Nowak</surname><given-names>Sławomir</given-names></name><name><surname>Fuentes</surname><given-names>Alfredo</given-names></name></person-group><article-title>Materials to the revision of the genus <italic><tp:taxon-name><tp:taxon-name-part taxon-name-part-type="genus" reg="Cranichis">Cranichis</tp:taxon-name-part></tp:taxon-name></italic> (<tp:taxon-name><tp:taxon-name-part taxon-name-part-type="family">Orchidaceae</tp:taxon-name-part></tp:taxon-name>) in Bolivia</article-title><source>PhytoKeys</source><day>29</day><month>11</month><year>2021</year><volume>186</volume><fpage>11</fpage><lpage>41</lpage><pub-id pub-id-type="doi">10.3897/phytokeys.186.71499</pub-id></mixed-citation></tp:treatment-meta><tp:nomenclature><label>15.</label><tp:taxon-name>
              <object-id xmlns:xlink="http://www.w3.org/1999/xlink" content-type="arpha" xlink:type="simple">DF4509B5-E287-5F22-9091-E82811E88C35</object-id>
              <tp:taxon-name-part taxon-name-part-type="genus" reg="Cranichis">Cranichis</tp:taxon-name-part>
              <tp:taxon-name-part taxon-name-part-type="species" reg="stictophylla">stictophylla</tp:taxon-name-part>
            </tp:taxon-name><tp:taxon-authority>Schltr., Repert. Spec. Nov. Regni Veg. Beih. 7: 62. 1920.</tp:taxon-authority></tp:nomenclature><tp:treatment-sec sec-type="material" id="SECID0EO3AI"><title>Type.</title><p>COLOMBIA. <italic>Madero s.n.</italic> (B†).</p></tp:treatment-sec><tp:treatment-sec sec-type="diagnosis" id="SECID0EA4AI"><title>Diagnosis.</title><p>Plants 33–36 cm tall. Leaf 1, basal, petiolate; petiole 3–4 cm long; blade 4.5–6.5 cm long, 2–3.5 cm wide, ovate, acuminate, base subrounded-cuneate, white spotted. Scape glandulous-pilose toward the apex, enclosed in 5–6 sheaths. Inﬂorescence 3–6 cm long, cylindrical, sublaxly to subdensely 15-ﬂowered. Flowers greenish-white, glabrous. Floral bracts 2.1–4 mm long, ovate-lanceolate, acuminate, sparsely glandular. Pedicellate ovary 7–7.5 mm long, densely glandular-ciliate. Dorsal sepal 2.9–3 mm long, 0.8–1.2 mm wide, oblong elliptical, obtuse, 1-veined. Petals 2.9–3 mm long, 0.7–0.8 mm wide, obliquely linear-oblanceolate, obtuse, glabrous, 1-veined. Lateral sepals 3 mm long, 1.2–1.5 mm wide, obliquely elliptic-ovate, slightly concave at base, subacuminate, obtuse, obscurely 2-veined. Lip 2.5 mm long, 2.0–1.9 mm wide, slightly concave, sessile, ovate, rounded or obtuse; disc with 3 or 5 dendritic thick branching veins, with prominent nodules. Gynostemium 1–1.3 mm long. Fig. <xref ref-type="fig" rid="F17">17</xref>.</p><fig id="F17" position="float" orientation="portrait"><object-id xmlns:xlink="http://www.w3.org/1999/xlink" content-type="doi" xlink:type="simple">10.3897/phytokeys.186.71499.figure17</object-id><object-id xmlns:xlink="http://www.w3.org/1999/xlink" content-type="arpha" xlink:type="simple">C8748694-08DF-54C5-AE22-50C4FF712699</object-id><label>Figure 17.</label><caption><p><italic><tp:taxon-name><tp:taxon-name-part taxon-name-part-type="genus" reg="Cranichis">Cranichis</tp:taxon-name-part><tp:taxon-name-part taxon-name-part-type="species" reg="stictophylla">stictophylla</tp:taxon-name-part></tp:taxon-name></italic> Schltr. <bold>A</bold> Floral bract. <bold>B</bold> Dorsal sepal. <bold>C</bold> Petal. <bold>D</bold> Lateral sepal. <bold>E</bold> Lip. Drawn by P. Baranow from <italic>M. Nee 40653</italic> (LPB).</p></caption><graphic xmlns:xlink="http://www.w3.org/1999/xlink" xlink:href="phytokeys-186-011-g017.jpg" position="float" orientation="portrait" xlink:type="simple" id="oo_616519.jpg"><uri content-type="original_file" xlink:type="simple">https://binary.pensoft.net/fig/616519</uri></graphic></fig></tp:treatment-sec><tp:treatment-sec sec-type="habitat" id="SECID0EO5AI"><title>Habitat and ecology.</title><p>Terrestrial in Tucumano-Boliviano cloud forest and disturbed forest with <italic><tp:taxon-name><tp:taxon-name-part taxon-name-part-type="genus" reg="Prumnopitys">Prumnopitys</tp:taxon-name-part></tp:taxon-name></italic> Phil. (<tp:taxon-name><tp:taxon-name-part taxon-name-part-type="family">Podocarpaceae</tp:taxon-name-part></tp:taxon-name>), <tp:taxon-name><tp:taxon-name-part taxon-name-part-type="family">Myrtaceae</tp:taxon-name-part></tp:taxon-name>, <italic><tp:taxon-name><tp:taxon-name-part taxon-name-part-type="genus" reg="Dicksonia">Dicksonia</tp:taxon-name-part></tp:taxon-name></italic> L’Hér. (<tp:taxon-name><tp:taxon-name-part taxon-name-part-type="family">Dicksoniaceae</tp:taxon-name-part></tp:taxon-name>, and <italic><tp:taxon-name><tp:taxon-name-part taxon-name-part-type="genus" reg="Cyathea">Cyathea</tp:taxon-name-part></tp:taxon-name></italic> Kaulf. (<tp:taxon-name><tp:taxon-name-part taxon-name-part-type="family">Cyatheaceae</tp:taxon-name-part></tp:taxon-name>) at altitudes between 2100-2200 m. Flowers in June.</p></tp:treatment-sec><tp:treatment-sec sec-type="Representative specimens" id="SECID0E46AI"><title>Representative specimens.</title><p><bold>BOLIVIA. Santa Cruz</bold>: Prov. Florida, 7 km NE of Mairana. Southern limit of expanded Parque Nacional Amboró, entering from Mairana, 2200 m. 2 June 1991. <italic>M. Nee 40653</italic> (LPB!), Prov. Vallegrande, 5 km de Loma Larga a Vallegrande. 7 June 1996. <italic>M. Kessler et al. 6352</italic> (LPB!). Fig. <xref ref-type="fig" rid="F2">2</xref>.</p></tp:treatment-sec><tp:treatment-sec sec-type="notes" id="SECID0ENABI"><title>Notes.</title><p>This species is often considered as conspecific with <italic><tp:taxon-name><tp:taxon-name-part taxon-name-part-type="genus" reg="Cranichis">C.</tp:taxon-name-part><tp:taxon-name-part taxon-name-part-type="species" reg="diphylla">diphylla</tp:taxon-name-part></tp:taxon-name></italic> (e.g. <xref ref-type="bibr" rid="B17">Garay 1978</xref>) from which it differs, e.g., in having a 1-veined dorsal sepal.</p></tp:treatment-sec><tp:treatment-sec><!--Section generated to contain objects referenced in tp:taxon-treatment.--><fig id="F2" position="float" orientation="portrait"><object-id xmlns:xlink="http://www.w3.org/1999/xlink" content-type="doi" xlink:type="simple">10.3897/phytokeys.186.71499.figure2</object-id><object-id xmlns:xlink="http://www.w3.org/1999/xlink" content-type="arpha" xlink:type="simple">4F832361-DDEA-5E29-BBAD-C11284CA0D5C</object-id><label>Figure 2.</label><caption><p>Distribution of <italic><tp:taxon-name><tp:taxon-name-part taxon-name-part-type="genus" reg="Cranichis">Cranichis</tp:taxon-name-part></tp:taxon-name></italic> species in Bolivia. <bold>A</bold><italic><tp:taxon-name><tp:taxon-name-part taxon-name-part-type="genus" reg="Cranichis">C.</tp:taxon-name-part><tp:taxon-name-part taxon-name-part-type="species" reg="atrata">atrata</tp:taxon-name-part></tp:taxon-name>, <tp:taxon-name><tp:taxon-name-part taxon-name-part-type="genus" reg="Cranichis">C.</tp:taxon-name-part><tp:taxon-name-part taxon-name-part-type="species" reg="badia">badia</tp:taxon-name-part></tp:taxon-name>, <tp:taxon-name><tp:taxon-name-part taxon-name-part-type="genus" reg="Cranichis">C.</tp:taxon-name-part><tp:taxon-name-part taxon-name-part-type="species" reg="beckii">beckii</tp:taxon-name-part></tp:taxon-name>, <tp:taxon-name><tp:taxon-name-part taxon-name-part-type="genus" reg="Cranichis">C.</tp:taxon-name-part><tp:taxon-name-part taxon-name-part-type="species" reg="ciliata">ciliata</tp:taxon-name-part></tp:taxon-name>, <tp:taxon-name><tp:taxon-name-part taxon-name-part-type="genus" reg="Cranichis">C.</tp:taxon-name-part><tp:taxon-name-part taxon-name-part-type="species" reg="cylindrostachys">cylindrostachys</tp:taxon-name-part></tp:taxon-name>.</italic><bold>B</bold><italic><tp:taxon-name><tp:taxon-name-part taxon-name-part-type="genus" reg="Cranichis">C.</tp:taxon-name-part><tp:taxon-name-part taxon-name-part-type="species" reg="garayana">garayana</tp:taxon-name-part></tp:taxon-name>, <tp:taxon-name><tp:taxon-name-part taxon-name-part-type="genus" reg="Cranichis">C.</tp:taxon-name-part><tp:taxon-name-part taxon-name-part-type="species" reg="lehmannii">lehmannii</tp:taxon-name-part></tp:taxon-name>, <tp:taxon-name><tp:taxon-name-part taxon-name-part-type="genus" reg="Cranichis">C.</tp:taxon-name-part><tp:taxon-name-part taxon-name-part-type="species" reg="longipetiolata">longipetiolata</tp:taxon-name-part></tp:taxon-name>, <tp:taxon-name><tp:taxon-name-part taxon-name-part-type="genus" reg="Cranichis">C.</tp:taxon-name-part><tp:taxon-name-part taxon-name-part-type="species" reg="maldonadoana">maldonadoana</tp:taxon-name-part></tp:taxon-name></italic>. <bold>C</bold><italic><tp:taxon-name><tp:taxon-name-part taxon-name-part-type="genus" reg="Cranichis">C.</tp:taxon-name-part><tp:taxon-name-part taxon-name-part-type="species" reg="mandonii">mandonii</tp:taxon-name-part></tp:taxon-name>, <tp:taxon-name><tp:taxon-name-part taxon-name-part-type="genus" reg="Cranichis">C.</tp:taxon-name-part><tp:taxon-name-part taxon-name-part-type="species" reg="muscosa">muscosa</tp:taxon-name-part></tp:taxon-name>, <tp:taxon-name><tp:taxon-name-part taxon-name-part-type="genus" reg="Cranichis">C.</tp:taxon-name-part><tp:taxon-name-part taxon-name-part-type="species" reg="pulvinifera">pulvinifera</tp:taxon-name-part></tp:taxon-name>, <tp:taxon-name><tp:taxon-name-part taxon-name-part-type="genus" reg="Cranichis">C.</tp:taxon-name-part><tp:taxon-name-part taxon-name-part-type="species" reg="silvicola">silvicola</tp:taxon-name-part></tp:taxon-name>, C. stictopylla.</italic> Base map provided by Natural Earth (<ext-link xmlns:xlink="http://www.w3.org/1999/xlink" xlink:type="simple" ext-link-type="uri" xlink:href="http://www.naturalearthdata.com">www.naturalearthdata.com</ext-link>).</p></caption><graphic xmlns:xlink="http://www.w3.org/1999/xlink" xlink:href="phytokeys-186-011-g002.jpg" position="float" orientation="portrait" xlink:type="simple" id="oo_616504.jpg"><uri content-type="original_file" xlink:type="simple">https://binary.pensoft.net/fig/616504</uri></graphic></fig></tp:treatment-sec><ref-list><ref id="B17"><mixed-citation xmlns:xlink="http://www.w3.org/1999/xlink" xlink:type="simple"><person-group><name name-style="western"><surname>Garay</surname><given-names>LA</given-names></name></person-group> (<year>1978</year>) <article-title>225(1) <tp:taxon-name><tp:taxon-name-part taxon-name-part-type="family">Orchidaceae</tp:taxon-name-part></tp:taxon-name>, <tp:taxon-name><tp:taxon-name-part taxon-name-part-type="subfamily">Cypripedioideae</tp:taxon-name-part></tp:taxon-name>, <tp:taxon-name><tp:taxon-name-part taxon-name-part-type="subfamily">Orchidoideae</tp:taxon-name-part></tp:taxon-name>, <tp:taxon-name><tp:taxon-name-part taxon-name-part-type="subfamily">Neottioideae</tp:taxon-name-part></tp:taxon-name>.</article-title> In: <person-group><name name-style="western"><surname>Harling</surname><given-names>G</given-names></name><name name-style="western"><surname>Sparre</surname><given-names>B</given-names></name></person-group> (<role>Eds</role>) <issue-title>Flora of Ecuador.</issue-title><source>Vol. 9. University of Göteborg &amp; Section for Botany, Riksmus, Göteborg, Stockholm</source>, <fpage>1</fpage>–<lpage>305</lpage>.</mixed-citation></ref></ref-list></tp:taxon-treatment>
