# Supplementary material for: Materials to the revision of the genus Cranichis (Orchidaceae) in Bolivia
Source: PhytoKeys. 2021 Nov 29;186:11–41. doi: 10.3897/phytokeys.186.71499 (PMC8648718; doi:10.3897/phytokeys.186.71499)
Supplement: XML Treatment for Cranichis polyantha [file phytokeys.186.71499-treatment17.xml]

<!DOCTYPE tp:taxon-treatment
  PUBLIC "-//TaxonX//DTD Taxonomic Treatment Publishing DTD v0 20100105//EN" "tax-treatment-NSO.dtd">
<tp:taxon-treatment xmlns:tp="http://www.plazi.org/taxpub"><tp:treatment-meta><kwd-group><label>Taxon classification</label><kwd>
                <named-content content-type="kingdom">Plantae</named-content>
              </kwd><kwd>
                <named-content content-type="order">Asparagales</named-content>
              </kwd><kwd>
                <named-content content-type="family">Orchidaceae</named-content>
              </kwd></kwd-group><mixed-citation publication-type="journal"><person-group><name><surname>Kolanowska</surname><given-names>Marta</given-names></name><name><surname>Baranow</surname><given-names>Przemysław</given-names></name><name><surname>Nowak</surname><given-names>Sławomir</given-names></name><name><surname>Fuentes</surname><given-names>Alfredo</given-names></name></person-group><article-title>Materials to the revision of the genus <italic><tp:taxon-name><tp:taxon-name-part taxon-name-part-type="genus" reg="Cranichis">Cranichis</tp:taxon-name-part></tp:taxon-name></italic> (<tp:taxon-name><tp:taxon-name-part taxon-name-part-type="family">Orchidaceae</tp:taxon-name-part></tp:taxon-name>) in Bolivia</article-title><source>PhytoKeys</source><day>29</day><month>11</month><year>2021</year><volume>186</volume><fpage>11</fpage><lpage>41</lpage><pub-id pub-id-type="doi">10.3897/phytokeys.186.71499</pub-id></mixed-citation></tp:treatment-meta><tp:nomenclature><tp:taxon-name>
              <object-id xmlns:xlink="http://www.w3.org/1999/xlink" content-type="arpha" xlink:type="simple">959D8438-6680-5077-AD2C-D776636C8E5C</object-id>
              <tp:taxon-name-part taxon-name-part-type="genus" reg="Cranichis">Cranichis</tp:taxon-name-part>
              <tp:taxon-name-part taxon-name-part-type="species" reg="polyantha">polyantha</tp:taxon-name-part>
            </tp:taxon-name><tp:taxon-authority>Schltr., Repert. Spec. Nov. Regni Veg. Beih. 7: 61. 1920.</tp:taxon-authority></tp:nomenclature><tp:treatment-sec sec-type="material" id="SECID0ESFBI"><title>Type.</title><p>COLOMBIA. <italic>Madero 22</italic> (B†, lectotype, designated by (<xref ref-type="bibr" rid="B17">Garay 1978</xref>: 203): AMES!–drawing).</p></tp:treatment-sec><tp:treatment-sec sec-type="notes" id="SECID0E5FBI"><title>Notes.</title><p>We examined <italic>Jimenez 5547 et al.</italic> (LPB) cited as reference material for this species in Bolivia by <xref ref-type="bibr" rid="B20">Jiménez-Pérez (2011)</xref> and <xref ref-type="bibr" rid="B44">Vásquez et al. (2014)</xref> and in our opinion it is not <italic><tp:taxon-name><tp:taxon-name-part taxon-name-part-type="genus" reg="Cranichis">C.</tp:taxon-name-part><tp:taxon-name-part taxon-name-part-type="species" reg="polyantha">polyantha</tp:taxon-name-part></tp:taxon-name></italic> (Fig. <xref ref-type="fig" rid="F18">18</xref>).</p><p>The only information about the original collection of this species is the incomplete illustration deposited in AMES. While <xref ref-type="bibr" rid="B33">Schlechter (1920)</xref> did not describe any ornamentation on the petals or lip of <italic><tp:taxon-name><tp:taxon-name-part taxon-name-part-type="genus" reg="Cranichis">C.</tp:taxon-name-part><tp:taxon-name-part taxon-name-part-type="species" reg="polyantha">polyantha</tp:taxon-name-part></tp:taxon-name></italic>, both <xref ref-type="bibr" rid="B17">Garay (1978)</xref> and <xref ref-type="bibr" rid="B4">Bennett and Christenson (1995)</xref> identified this species based on its ciliate petals and lip covered with numerous nodules or papillose-verrucose.</p></tp:treatment-sec><tp:treatment-sec><!--Section generated to contain objects referenced in tp:taxon-treatment.--><fig id="F18" position="float" orientation="portrait"><object-id xmlns:xlink="http://www.w3.org/1999/xlink" content-type="doi" xlink:type="simple">10.3897/phytokeys.186.71499.figure18</object-id><object-id xmlns:xlink="http://www.w3.org/1999/xlink" content-type="arpha" xlink:type="simple">3697EE50-1ABD-51D0-80F6-A71C96207084</object-id><label>Figure 18.</label><caption><p><italic><tp:taxon-name><tp:taxon-name-part taxon-name-part-type="genus" reg="Cranichis">Cranichis</tp:taxon-name-part></tp:taxon-name></italic> sp. <bold>A</bold> Floral bract. <bold>B</bold> Dorsal sepal. <bold>C</bold> Petal. <bold>D</bold> Lateral sepal. <bold>E</bold> Lip, front view. <bold>F</bold> Lip, side view. Drawn by P. Baranow from <italic>I. Jimenez 5547 et al.</italic> (LPB).</p></caption><graphic xmlns:xlink="http://www.w3.org/1999/xlink" xlink:href="phytokeys-186-011-g018.jpg" position="float" orientation="portrait" xlink:type="simple" id="oo_616520.jpg"><uri content-type="original_file" xlink:type="simple">https://binary.pensoft.net/fig/616520</uri></graphic></fig></tp:treatment-sec><ref-list><ref id="B17"><mixed-citation xmlns:xlink="http://www.w3.org/1999/xlink" xlink:type="simple"><person-group><name name-style="western"><surname>Garay</surname><given-names>LA</given-names></name></person-group> (<year>1978</year>) <article-title>225(1) <tp:taxon-name><tp:taxon-name-part taxon-name-part-type="family">Orchidaceae</tp:taxon-name-part></tp:taxon-name>, <tp:taxon-name><tp:taxon-name-part taxon-name-part-type="subfamily">Cypripedioideae</tp:taxon-name-part></tp:taxon-name>, <tp:taxon-name><tp:taxon-name-part taxon-name-part-type="subfamily">Orchidoideae</tp:taxon-name-part></tp:taxon-name>, <tp:taxon-name><tp:taxon-name-part taxon-name-part-type="subfamily">Neottioideae</tp:taxon-name-part></tp:taxon-name>.</article-title> In: <person-group><name name-style="western"><surname>Harling</surname><given-names>G</given-names></name><name name-style="western"><surname>Sparre</surname><given-names>B</given-names></name></person-group> (<role>Eds</role>) <issue-title>Flora of Ecuador.</issue-title><source>Vol. 9. University of Göteborg &amp; Section for Botany, Riksmus, Göteborg, Stockholm</source>, <fpage>1</fpage>–<lpage>305</lpage>.</mixed-citation></ref><ref id="B20"><mixed-citation xmlns:xlink="http://www.w3.org/1999/xlink" xlink:type="simple"><person-group><name name-style="western"><surname>Jiménez–Pérez</surname><given-names>I</given-names></name></person-group> (<year>2011</year>) <article-title>Registros nuevos de orquídeas de los bosques montanos de Bolivia. Parte I.</article-title><source>Ecología en Bolivia</source><volume>46</volume>(<issue>1</issue>): <fpage>62</fpage>–<lpage>66</lpage>.</mixed-citation></ref><ref id="B44"><mixed-citation xmlns:xlink="http://www.w3.org/1999/xlink" xlink:type="simple"><person-group><name name-style="western"><surname>Vásquez</surname><given-names>R</given-names></name><name name-style="western"><surname>Ibisch</surname><given-names>PL</given-names></name><name name-style="western"><surname>Jiménez Pérez</surname><given-names>I</given-names></name></person-group> (<year>2014</year>) <article-title><tp:taxon-name><tp:taxon-name-part taxon-name-part-type="family">Orchidaceae</tp:taxon-name-part></tp:taxon-name>.</article-title> In: <person-group><name name-style="western"><surname>Jørgensen</surname><given-names>PM</given-names></name><name name-style="western"><surname>Nee</surname><given-names>MH</given-names></name><name name-style="western"><surname>Beck</surname><given-names>SG</given-names></name></person-group> (<role>Eds</role>) <issue-title>Catálogo de las Plantas Vasculares de Bolivia.</issue-title><source>Missouri Botanical Garden Press, St. Louis</source>, <fpage>894</fpage>–<lpage>989</lpage>.</mixed-citation></ref><ref id="B33"><mixed-citation xmlns:xlink="http://www.w3.org/1999/xlink" xlink:type="simple"><person-group><name name-style="western"><surname>Schlechter</surname><given-names>R</given-names></name></person-group> (<year>1920</year>) <article-title>Orchideenfloren der Suedamerikanischen Kordillerenstaaten, II. Colombia.</article-title><source>Feddes Repertorium Beihefte</source><volume>7</volume>: <fpage>1</fpage>–<lpage>301</lpage>.</mixed-citation></ref><ref id="B4"><mixed-citation xmlns:xlink="http://www.w3.org/1999/xlink" xlink:type="simple"><person-group><name name-style="western"><surname>Bennett</surname><given-names>DE</given-names></name><name name-style="western"><surname>Christenson</surname><given-names>EA</given-names></name></person-group> (<year>1995</year>) Icones Orchidacearum Peruvianum. Lima: A. Pastorelli de Bennett.</mixed-citation></ref></ref-list></tp:taxon-treatment>
